# Supplementary material for: Genome analysis of a wild rumen bacterium Enterobacter aerogenes LU2 - a novel bio-based succinic acid producer
Source: Sci Rep. 2020 Feb 6;10:1986. doi: 10.1038/s41598-020-58929-0 (PMC7005296; doi:10.1038/s41598-020-58929-0)
Supplement: Supplementary file 1 — Supplementary Information. [file 41598_2020_58929_MOESM1_ESM.xls]

## Sheet: Title
Genome analysis of a wild rumen bacterium Enterobacter aerogenes LU2 - a novel bio-based succinic acid producer
Hubert Szczerba1*, Elwira Komoń-Janczara1*, Mariusz Krawczyk2, Karolina Dudziak3, Anna Nowak1, Adam Kuzdraliński1, Adam Waśko1, Zdzisław Targoński1
1Department of Biotechnology, Microbiology and Human Nutrition, University of Life Sciences in Lublin, 8 Skromna Street, 20-704 Lublin, Poland
2Genomed SA, 12 Ponczowa Street, 02-971 Warsaw, Poland
3Chair and Department of Biochemistry and Molecular Biology, Medical University of Lublin, 1 Chodźki Street, 20-093 Lublin, Poland

## Sheet: Table 1
#Organism/Name	Strain	BioSample	BioProject	Group	SubGroup	Size (Mb)	GC%	Level
Klebsiella aerogenes	LU2	SAMN10788268	PRJNA516401	Proteobacteria	Gammaproteobacteria	5.06265	55	Complete Genome
Klebsiella aerogenes	AR_0018	SAMN04014859	PRJNA292901	Proteobacteria	Gammaproteobacteria	5.08731	55.2	Complete Genome
Klebsiella aerogenes	AR_0007	SAMN04014848	PRJNA292901	Proteobacteria	Gammaproteobacteria	5.11862	55.1	Complete Genome
Klebsiella aerogenes	CAV1320	SAMN03733745	PRJNA246471	Proteobacteria	Gammaproteobacteria	5.13897	54.9992	Complete Genome
Klebsiella aerogenes	NCTC9735	SAMEA80457418	PRJEB6403	Proteobacteria	Gammaproteobacteria	5.19049	55	Complete Genome
Klebsiella aerogenes	FDAARGOS_363	SAMN07312407	PRJNA231221	Proteobacteria	Gammaproteobacteria	5.24545	55.1	Complete Genome
Klebsiella aerogenes	Ka37751	SAMN12330869	PRJNA555744	Proteobacteria	Gammaproteobacteria	5.24927	54.9419	Complete Genome
Klebsiella aerogenes	NCTC10006	SAMEA2548136	PRJEB6403	Proteobacteria	Gammaproteobacteria	5.26547	54.9111	Complete Genome
Klebsiella aerogenes	FDAARGOS_513	SAMN10163207	PRJNA231221	Proteobacteria	Gammaproteobacteria	5.27171	55.1008	Complete Genome
Klebsiella aerogenes	KCTC 2190	SAMN02603581	PRJNA66537	Proteobacteria	Gammaproteobacteria	5.28035	54.8	Complete Genome
Klebsiella aerogenes	FDAARGOS_641	SAMN11056356	PRJNA231221	Proteobacteria	Gammaproteobacteria	5.28633	54.9	Complete Genome
Klebsiella aerogenes	FDAARGOS_139	SAMN03996283	PRJNA231221	Proteobacteria	Gammaproteobacteria	5.2978	55.052	Complete Genome
Klebsiella aerogenes	FDAARGOS_152	SAMN03996296	PRJNA231221	Proteobacteria	Gammaproteobacteria	5.31714	55	Complete Genome
Klebsiella aerogenes	AR_0009	SAMN04014850	PRJNA292901	Proteobacteria	Gammaproteobacteria	5.33233	55.0003	Complete Genome
Klebsiella aerogenes	C9	SAMN12289361	PRJNA550014	Proteobacteria	Gammaproteobacteria	5.39066	54.8209	Complete Genome
Klebsiella aerogenes	KA_P10_L5_03.19	SAMN12807522	PRJNA562727	Proteobacteria	Gammaproteobacteria	5.39812	54.614	Complete Genome
Klebsiella aerogenes	FDAARGOS_327	SAMN06173340	PRJNA231221	Proteobacteria	Gammaproteobacteria	5.40017	54.9947	Complete Genome
Klebsiella aerogenes	AR_0062	SAMN04014903	PRJNA292904	Proteobacteria	Gammaproteobacteria	5.45367	54.894	Complete Genome
Klebsiella aerogenes	AR_0161	SAMN04015002	PRJNA292902	Proteobacteria	Gammaproteobacteria	5.53747	54.6516	Complete Genome
Klebsiella aerogenes	NCTC9652	SAMEA3400781	PRJEB6403	Proteobacteria	Gammaproteobacteria	5.57604	57.1804	Complete Genome
Klebsiella aerogenes	EA1509E	SAMEA3138432	PRJNA61107	Proteobacteria	Gammaproteobacteria	5.5911	54.9278	Complete Genome
Klebsiella aerogenes	G7	SAMN03448049	PRJNA279469	Proteobacteria	Gammaproteobacteria	5.62643	54.8443	Complete Genome
Klebsiella aerogenes	NCTC9644	SAMEA3492652	PRJEB6403	Proteobacteria	Gammaproteobacteria	5.80935	57.0604	Complete Genome

## Sheet: Table 2
#Organism/Name	Strain	Size (Mb)	Plasmids	Contigs	GC%	Total genes	Protein-coding genes	Genes density (genes/kb)	rRNAs	tRNAs	ncRNAs	Pseudogenes	CRISPR arrays	Accession number
Escherichia coli	IAI39	5132068	0	1	50.6	5092	4725	0.992193	22	88	nd	160	nd	NC_011750
Escherichia coli	K12 MG1655	4641652	0	1	50.8	4566	4242	0.983701	22	86	nd	147	nd	NC_000913
Escherichia coli	NRG857c	4747819	1	2	50.7	4532	4425	0.954544	22	84	nd	1	nd	NC_017634
Citrobacter freundii	CFNIH1	5099034	1	2	52.2	5079	4764	0.996071	25	83	nd	195	nd	NZ_CP007557
Citrobacter freundii	FDAARGOS73	5064681	2	3	52.2	5013	4741	0.989796	25	84	nd	154	nd	NZ_CP026056
Citrobacter freundii	CAV1321	4976908	9	10	51.7	4923	4646	0.989168	25	85	nd	155	nd	NZ_CP011612
Raoultella ornithinolytica	B6	5398151	0	1	55.9	5131	4923	0.950511	25	79	nd	95	nd	NC_021066
Raoultella ornithinolytica	S12	5522044	0	1	57.5	5269	5018	0.954176	25	85	nd	128	nd	NZ_CP010557
Raoultella ornithinolytica	A14	5398272	0	1	55.9	5143	4904	0.952712	19	76	nd	134	nd	NZ_CP008886
E. cloaceae subsp. cloacae	ATCC 13047	5314581	2	3	54.8	5241	5120	0.986155	25	84	nd	12	nd	NC_014121
Average		5129521	1.5	2.5	53.23	4998.9	4750.8	0.974903	23.5	83.4	-	118.1	-	-

## Sheet: COG
CATEGORY
POORLY CHARACTERIZED	(S) Function unknown		8.53863	357
	(R) General function prediction only		12.2937	514
INFORMATION STORAGE AND PROCESSING	(L) Replication, recombination and repair		3.49199	146
	(K) Transcription		7.05573	295
	(J) Translation, ribosomal structure and biogenesis		4.66396	195
	(B) Chromatin structure and dynamics		0	0
	(A) RNA processing and modification		0	0
	(Q) Secondary metabolites biosynthesis, transport and catabolism		2.2961	96
	(P) Inorganic ion transport and metabolism		6.81655	285
	(I) Lipid transport and metabolism		2.77446	116
	(H) Coenzyme transport and metabolism		4.28127	179
	(G) Carbohydrate transport and metabolism		9.0409	378
METABOLISM	(F) Nucleotide transport and metabolism		2.2961	96
	(E) Amino acid transport and metabolism		10.8347	453
	(C) Energy production and conversion		7.17532	300
CELLULAR PROCESSES AND SIGNALING	(Z) Cytoskeleton		0	0
	(Y) Nuclear structure		0	0
	(W) Extracellular structures		0	0
	(V) Defense mechanisms		1.17197	49
	(U) Intracellular trafficking, secretion, and vesicular transport		2.27218	95
	(T) Signal transduction mechanisms		3.42023	143
	(O) Posttranslational modification, protein turnover, chaperones		3.63549	152
	(N) Cell motility		1.86558	78
	(M) Cell wall/membrane/envelope biogenesis		5.2619	220
	(D) Cell cycle control, cell division, chromosome partitioning		0.813203	34
			100	4181

## Sheet: GO
domain	GO_level	GO_name	gene_count	%
biological_process	1	Growth	164	1.16759
biological_process	1	Immune system process	1	0.00711946
biological_process	1	Multicellular organismal process	7	0.0498363
biological_process	1	Biological regulation	392	2.79083
biological_process	1	Nitrogen utilization	7	0.0498363
biological_process	1	Biological adhesion	7	0.0498363
biological_process	1	Cellular component organization or biogenesis	201	1.43101
biological_process	1	Locomotion	33	0.234942
biological_process	1	Signaling	51	0.363093
biological_process	1	Response to stimulus	525	3.73772
biological_process	1	Localization	437	3.11121
biological_process	1	Behavior	9	0.0640752
biological_process	1	Multi-organism process	73	0.519721
biological_process	1	Reproductive process	3	0.0213584
biological_process	1	Reproduction	33	0.234942
biological_process	1	Carbon utilization	5	0.0355973
biological_process	1	Metabolic process	1743	12.4092
biological_process	1	Cellular process	1846	13.1425
biological_process	1	Developmental process	10	0.0711946
cellular_component	1	Membrane part	237	1.68731
cellular_component	1	Organelle	81	0.576677
cellular_component	1	Virion	3	0.0213584
cellular_component	1	Membrane-enclosed lumen	11	0.0783141
cellular_component	1	Cell part	2052	14.6091
cellular_component	1	Other organism part	2	0.0142389
cellular_component	1	Protein-containing complex	197	1.40253
cellular_component	1	Extracellular region	46	0.327495
cellular_component	1	Cell	2052	14.6091
cellular_component	1	Virion part	3	0.0213584
cellular_component	1	Extracellular region part	2	0.0142389
cellular_component	1	Other organism	2	0.0142389
cellular_component	1	Organelle part	63	0.448526
cellular_component	1	Membrane	1253	8.92069
cellular_component	1	Nucleoid	20	0.142389
molecular_function	1	Structural molecule activity	62	0.441407
molecular_function	1	Transporter activity	321	2.28535
molecular_function	1	Catalytic activity	1400	9.96725
molecular_function	1	Cargo receptor activity	1	0.00711946
molecular_function	1	Binding	628	4.47102
molecular_function	1	Translation regulator activity	5	0.0355973
molecular_function	1	Molecular transducer activity	40	0.284779
molecular_function	1	Protein folding chaperone	1	0.00711946
molecular_function	1	Antioxidant activity	17	0.121031
SUMA			14046	100

## Sheet: ResFinder
Aminoglycoside
No resistance genes found.
Beta-lactam
No resistance genes found.
Colistin
No resistance genes found.
Fluoroquinolone
No resistance genes found.
Fosfomycin
No resistance genes found.
Fusidic Acid
No resistance genes found.
Glycopeptide
No resistance genes found.
MLS - Macrolide, Lincosamide and Streptogramin B
No resistance genes found.
Nitroimidazole
No resistance genes found.
Oxazolidinone
No resistance genes found.
Phenicol
No resistance genes found.
Rifampicin
No resistance genes found.
Sulphonamide
No resistance genes found.
Tetracycline
No resistance genes found.
Trimethoprim
No resistance genes found.

## Sheet: GIs-SIGI-HMM
Island start	Island end	Length	Method	Gene ID	Locus	Gene start	Gene end	Strand	Product	Hypotethical protein	Protein	Summary
43904	47985	4081	SIGI-HMM		ORFLU2_00053	43904	45556	-1	hypothetical protein	112	71	183
43904	47985	4081	SIGI-HMM		ORFLU2_00054	45769	47427	-1	hypothetical protein
43904	47985	4081	SIGI-HMM		ORFLU2_00055	47437	47985	-1	hypothetical protein
53952	64000	10048	SIGI-HMM		ORFLU2_00067	53952	54584	1	hypothetical protein
53952	64000	10048	SIGI-HMM	xerH	ORFLU2_00068	54586	55602	1	Tyrosine recombinase XerH
53952	64000	10048	SIGI-HMM		ORFLU2_00069	55610	56845	1	hypothetical protein
53952	64000	10048	SIGI-HMM		ORFLU2_00070	58402	60099	-1	hypothetical protein
53952	64000	10048	SIGI-HMM		ORFLU2_00071	60086	60319	-1	hypothetical protein
53952	64000	10048	SIGI-HMM		ORFLU2_00072	60306	60854	-1	hypothetical protein
53952	64000	10048	SIGI-HMM		ORFLU2_00073	60857	61117	-1	hypothetical protein
53952	64000	10048	SIGI-HMM		ORFLU2_00074	61465	61599	-1	hypothetical protein
53952	64000	10048	SIGI-HMM		ORFLU2_00075	61602	62402	-1	hypothetical protein
53952	64000	10048	SIGI-HMM		ORFLU2_00076	62854	63612	1	hypothetical protein
53952	64000	10048	SIGI-HMM		ORFLU2_00077	63614	64000	1	hypothetical protein
363820	368936	5116	SIGI-HMM		ORFLU2_00364	363820	364608	1	hypothetical protein
363820	368936	5116	SIGI-HMM		ORFLU2_00365	364610	365128	1	hypothetical protein
363820	368936	5116	SIGI-HMM	aphA_1	ORFLU2_00366	365556	366272	-1	Class B acid phosphatase
363820	368936	5116	SIGI-HMM	chiP_1	ORFLU2_00367	366301	367647	-1	Chitoporin
363820	368936	5116	SIGI-HMM	nupC_1	ORFLU2_00368	367758	368936	-1	Nucleoside permease NupC
1237397	1249601	12204	SIGI-HMM		ORFLU2_01196	1237397	1239049	1	hypothetical protein
1237397	1249601	12204	SIGI-HMM		ORFLU2_01197	1239042	1241210	1	hypothetical protein
1237397	1249601	12204	SIGI-HMM	xerC_3	ORFLU2_01198	1241970	1242845	1	Tyrosine recombinase XerC
1237397	1249601	12204	SIGI-HMM	traC	ORFLU2_01199	1242842	1243825	1	DNA primase TraC
1237397	1249601	12204	SIGI-HMM	repA	ORFLU2_01200	1243828	1244880	1	Regulatory protein RepA
1237397	1249601	12204	SIGI-HMM		ORFLU2_01201	1245099	1245302	-1	hypothetical protein
1237397	1249601	12204	SIGI-HMM		ORFLU2_01202	1245840	1249601	1	hypothetical protein
1598239	1603211	4972	SIGI-HMM	fimC_2	ORFLU2_01526	1598239	1598955	1	Chaperone protein FimC
1598239	1603211	4972	SIGI-HMM	elfC_1	ORFLU2_01527	1598909	1601494	1	putative outer membrane usher protein ElfC
1598239	1603211	4972	SIGI-HMM	sfaG_2	ORFLU2_01528	1601529	1602098	1	S-fimbrial protein subunit SfaG
1598239	1603211	4972	SIGI-HMM		ORFLU2_01529	1602120	1603211	1	hypothetical protein
1818348	1831884	13536	SIGI-HMM	dauA_1	ORFLU2_01730	1816882	1818351	-1	C4-dicarboxylic acid transporter DauA
1818348	1831884	13536	SIGI-HMM	can_1	ORFLU2_01731	1818348	1818986	-1	Carbonic anhydrase 2
1818348	1831884	13536	SIGI-HMM	intS_1	ORFLU2_01733	1819831	1820193	1	Prophage integrase IntS	362
1818348	1831884	13536	SIGI-HMM	intA_2	ORFLU2_01734	1820289	1821131	1	Prophage integrase IntA	842
1818348	1831884	13536	SIGI-HMM		ORFLU2_01735	1821258	1822856	1	hypothetical protein
1818348	1831884	13536	SIGI-HMM		ORFLU2_01736	1822856	1824211	1	hypothetical protein
1818348	1831884	13536	SIGI-HMM		ORFLU2_01737	1824192	1829240	1	hypothetical protein
1818348	1831884	13536	SIGI-HMM		ORFLU2_01738	1829525	1829884	-1	hypothetical protein
1818348	1831884	13536	SIGI-HMM		ORFLU2_01739	1829884	1831884	-1	hypothetical protein
1818348	1831884	13536	SIGI-HMM		ORFLU2_01740	1831874	1833508	-1	hypothetical protein
1837872	1844436	6564	SIGI-HMM		ORFLU2_01743	1837872	1838612	1	hypothetical protein
1837872	1844436	6564	SIGI-HMM		ORFLU2_01744	1838609	1840288	1	hypothetical protein
1837872	1844436	6564	SIGI-HMM	rapA_1	ORFLU2_01745	1840288	1843533	1	RNA polymerase-associated protein RapA
1837872	1844436	6564	SIGI-HMM		ORFLU2_01746	1843696	1843965	1	hypothetical protein
1837872	1844436	6564	SIGI-HMM		ORFLU2_01747	1844092	1844436	-1	hypothetical protein
2039699	2044779	5080	SIGI-HMM	oxyR_3	ORFLU2_01929	2039699	2040637	-1	Hydrogen peroxide-inducible genes activator
2039699	2044779	5080	SIGI-HMM	galD	ORFLU2_01930	2040904	2041959	1	4-oxalomesaconate tautomerase	Pseudomonas putita
2039699	2044779	5080	SIGI-HMM	ybhI	ORFLU2_01931	2042004	2043437	1	Inner membrane protein YbhI
2039699	2044779	5080	SIGI-HMM	sdcS_1	ORFLU2_01932	2043517	2044779	1	Sodium-dependent dicarboxylate transporter SdcS
2321122	2346409	25287	SIGI-HMM		ORFLU2_02175	2321122	2322657	1	hypothetical protein
2321122	2346409	25287	SIGI-HMM	noc	ORFLU2_02176	2322658	2323530	1	Nucleoid occlusion protein
2321122	2346409	25287	SIGI-HMM		ORFLU2_02177	2323539	2324411	1	hypothetical protein
2321122	2346409	25287	SIGI-HMM		ORFLU2_02178	2324415	2326019	-1	hypothetical protein
2321122	2346409	25287	SIGI-HMM		ORFLU2_02179	2326040	2326672	-1	hypothetical protein
2321122	2346409	25287	SIGI-HMM		ORFLU2_02180	2326669	2327781	-1	hypothetical protein
2321122	2346409	25287	SIGI-HMM		ORFLU2_02181	2327774	2329162	-1	hypothetical protein
2321122	2346409	25287	SIGI-HMM		ORFLU2_02182	2329162	2329434	-1	hypothetical protein
2321122	2346409	25287	SIGI-HMM		ORFLU2_02183	2330087	2331325	1	hypothetical protein
2321122	2346409	25287	SIGI-HMM		ORFLU2_02184	2331315	2332001	1	hypothetical protein
2321122	2346409	25287	SIGI-HMM	recF_2	ORFLU2_02185	2331964	2334300	1	DNA replication and repair protein RecF
2321122	2346409	25287	SIGI-HMM		ORFLU2_02186	2334556	2335575	1	hypothetical protein
2321122	2346409	25287	SIGI-HMM		ORFLU2_02187	2335776	2336159	1	hypothetical protein
2321122	2346409	25287	SIGI-HMM		ORFLU2_02188	2336156	2337427	1	hypothetical protein
2321122	2346409	25287	SIGI-HMM		ORFLU2_02189	2337732	2338397	1	hypothetical protein
2321122	2346409	25287	SIGI-HMM		ORFLU2_02190	2338456	2338869	-1	hypothetical protein
2321122	2346409	25287	SIGI-HMM		ORFLU2_02191	2338964	2339362	-1	hypothetical protein
2321122	2346409	25287	SIGI-HMM		ORFLU2_02192	2339363	2340994	-1	hypothetical protein
2321122	2346409	25287	SIGI-HMM		ORFLU2_02193	2340991	2342259	-1	hypothetical protein
2321122	2346409	25287	SIGI-HMM	xerC_5	ORFLU2_02194	2342306	2343511	-1	Tyrosine recombinase XerC
2321122	2346409	25287	SIGI-HMM		ORFLU2_02195	2343892	2344098	-1	hypothetical protein
2321122	2346409	25287	SIGI-HMM		ORFLU2_02196	2344189	2345055	-1	hypothetical protein
2321122	2346409	25287	SIGI-HMM	intS_2	ORFLU2_02197	2345195	2346409	-1	Prophage integrase IntS
2438606	2457794	19188	SIGI-HMM	cdiA_2	ORFLU2_02290	2438606	2441266	1	tRNA nuclease CdiA
2438606	2457794	19188	SIGI-HMM	shlB_2	ORFLU2_02291	2441329	2442975	1	Hemolysin transporter protein ShlB
2438606	2457794	19188	SIGI-HMM		ORFLU2_02292	2443193	2443297	1	hypothetical protein
2438606	2457794	19188	SIGI-HMM	fabG_7	ORFLU2_02293	2443382	2444137	1	3-oxoacyl-[acyl-carrier-protein] reductase FabG
2438606	2457794	19188	SIGI-HMM	fabZ_2	ORFLU2_02294	2444180	2444689	1	3-hydroxyacyl-[acyl-carrier-protein] dehydratase FabZ
2438606	2457794	19188	SIGI-HMM	acpP_3	ORFLU2_02295	2444708	2444989	1	Acyl carrier protein
2438606	2457794	19188	SIGI-HMM	gcvT_2	ORFLU2_02296	2445019	2446188	1	Aminomethyltransferase
2438606	2457794	19188	SIGI-HMM	fabF_3	ORFLU2_02297	2446423	2448822	1	3-oxoacyl-[acyl-carrier-protein] synthase 2
2438606	2457794	19188	SIGI-HMM		ORFLU2_02298	2448824	2450044	1	Putative inactive phenolphthiocerol synthesis polyketide synthase type I Pks15
2438606	2457794	19188	SIGI-HMM		ORFLU2_02299	2450058	2451011	1	hypothetical protein
2438606	2457794	19188	SIGI-HMM	lolD_1	ORFLU2_02300	2451020	2451727	1	Lipoprotein-releasing system ATP-binding protein LolD
2438606	2457794	19188	SIGI-HMM		ORFLU2_02301	2451711	2452361	1	hypothetical protein
2438606	2457794	19188	SIGI-HMM	ytrF	ORFLU2_02302	2452362	2453672	1	ABC transporter permease YtrF
2438606	2457794	19188	SIGI-HMM		ORFLU2_02303	2453681	2454469	1	hypothetical protein
2438606	2457794	19188	SIGI-HMM		ORFLU2_02304	2454466	2455854	1	hypothetical protein
2438606	2457794	19188	SIGI-HMM	fenF	ORFLU2_02305	2455868	2456806	1	Malonyl CoA-acyl carrier protein transacylase
2438606	2457794	19188	SIGI-HMM		ORFLU2_02306	2456808	2457794	1	hypothetical protein
3052320	3062321	10001	SIGI-HMM		ORFLU2_02859	3052320	3052514	-1	hypothetical protein
3052320	3062321	10001	SIGI-HMM		ORFLU2_02860	3053701	3053916	1	hypothetical protein
3052320	3062321	10001	SIGI-HMM		ORFLU2_02861	3053919	3054473	1	hypothetical protein
3052320	3062321	10001	SIGI-HMM	dnaT_2	ORFLU2_02862	3054518	3055537	1	Primosomal protein 1
3052320	3062321	10001	SIGI-HMM		ORFLU2_02863	3055506	3055994	1	hypothetical protein
3052320	3062321	10001	SIGI-HMM		ORFLU2_02864	3056008	3056307	1	hypothetical protein
3052320	3062321	10001	SIGI-HMM		ORFLU2_02865	3056304	3056657	1	hypothetical protein
3052320	3062321	10001	SIGI-HMM		ORFLU2_02866	3056658	3056843	1	hypothetical protein
3052320	3062321	10001	SIGI-HMM		ORFLU2_02867	3056902	3057084	1	hypothetical protein
3052320	3062321	10001	SIGI-HMM		ORFLU2_02868	3057338	3057781	1	hypothetical protein
3052320	3062321	10001	SIGI-HMM	dinI_2	ORFLU2_02869	3058117	3058350	1	DNA damage-inducible protein I
3052320	3062321	10001	SIGI-HMM		ORFLU2_02870	3058395	3058652	1	hypothetical protein
3052320	3062321	10001	SIGI-HMM	lexA_2	ORFLU2_02871	3058693	3059085	1	LexA repressor
3052320	3062321	10001	SIGI-HMM		ORFLU2_02872	3059082	3059285	1	hypothetical protein
3052320	3062321	10001	SIGI-HMM		ORFLU2_02873	3059285	3060316	1	hypothetical protein
3052320	3062321	10001	SIGI-HMM		ORFLU2_02874	3060330	3060932	1	hypothetical protein
3052320	3062321	10001	SIGI-HMM		ORFLU2_02875	3062010	3062321	1	hypothetical protein
3052320	3062321	10001	SIGI-HMM		ORFLU2_02876	3062318	3062860	1	hypothetical protein
3076283	3080382	4099	SIGI-HMM		ORFLU2_02894	3076283	3076948	1	hypothetical protein
3076283	3080382	4099	SIGI-HMM		ORFLU2_02895	3076957	3078093	1	hypothetical protein
3076283	3080382	4099	SIGI-HMM		ORFLU2_02896	3079105	3080382	-1	hypothetical protein
3389978	3395570	5592	SIGI-HMM		ORFLU2_03192	3389978	3390445	1	hypothetical protein
3389978	3395570	5592	SIGI-HMM		ORFLU2_03193	3390614	3390739	-1	hypothetical protein
3389978	3395570	5592	SIGI-HMM		ORFLU2_03194	3390874	3391131	1	hypothetical protein
3389978	3395570	5592	SIGI-HMM		ORFLU2_03195	3392668	3393858	-1	hypothetical protein
3389978	3395570	5592	SIGI-HMM	neuA	ORFLU2_03196	3394065	3394718	-1	N-acylneuraminate cytidylyltransferase
3389978	3395570	5592	SIGI-HMM	yedK_2	ORFLU2_03197	3394899	3395570	-1	Putative SOS response-associated peptidase YedK
3476471	3481726	5255	SIGI-HMM	pepO	ORFLU2_03275	3476471	3476983	1	Neutral endopeptidase
3476471	3481726	5255	SIGI-HMM		ORFLU2_03276	3477025	3478242	-1	hypothetical protein
3476471	3481726	5255	SIGI-HMM	nimR_3	ORFLU2_03277	3478986	3479828	-1	HTH-type transcriptional regulator NimR
3476471	3481726	5255	SIGI-HMM		ORFLU2_03278	3479850	3480242	1	hypothetical protein
3476471	3481726	5255	SIGI-HMM	yjgH	ORFLU2_03279	3480584	3480985	-1	RutC family protein YjgH
3476471	3481726	5255	SIGI-HMM	tetC	ORFLU2_03280	3481124	3481726	1	Transposon Tn10 TetC protein
3482463	3489155	6692	SIGI-HMM		ORFLU2_03282	3482463	3482873	-1	hypothetical protein
3482463	3489155	6692	SIGI-HMM		ORFLU2_03283	3483160	3483708	1	hypothetical protein
3482463	3489155	6692	SIGI-HMM	pspA_1	ORFLU2_03284	3483961	3484581	1	Phosphoserine phosphatase 1
3482463	3489155	6692	SIGI-HMM		ORFLU2_03285	3484852	3485436	1	putative HTH-type transcriptional regulator
3482463	3489155	6692	SIGI-HMM	yjaB_2	ORFLU2_03286	3485456	3485899	-1	putative N-acetyltransferase YjaB
3482463	3489155	6692	SIGI-HMM	astD_1	ORFLU2_03287	3486268	3487869	-1	N-succinylglutamate 5-semialdehyde dehydrogenase
3482463	3489155	6692	SIGI-HMM	virS	ORFLU2_03288	3488121	3489155	1	HTH-type transcriptional regulator VirS
3793059	3797809	4750	SIGI-HMM	todS	ORFLU2_03589	3791743	3793062	-1	Sensor histidine kinase TodS
3793059	3797809	4750	SIGI-HMM		ORFLU2_03590	3793059	3793658	-1	hypothetical protein
3793059	3797809	4750	SIGI-HMM		ORFLU2_03591	3793823	3794167	-1	hypothetical protein
3793059	3797809	4750	SIGI-HMM		ORFLU2_03592	3794959	3795411	1	hypothetical protein
3793059	3797809	4750	SIGI-HMM		ORFLU2_03593	3795531	3796007	-1	hypothetical protein
3793059	3797809	4750	SIGI-HMM	cadC_2	ORFLU2_03594	3796004	3796759	-1	Transcriptional activator CadC
3793059	3797809	4750	SIGI-HMM		ORFLU2_03595	3797060	3797809	1	hypothetical protein
4500795	4505667	4872	SIGI-HMM	mdtH_2	ORFLU2_04259	4500795	4502003	-1	Multidrug resistance protein MdtH
4500795	4505667	4872	SIGI-HMM	ddl	ORFLU2_04260	4502019	4503263	-1	D-alanine--D-alanine ligase
4500795	4505667	4872	SIGI-HMM	rizA	ORFLU2_04261	4503260	4504423	-1	L-arginine-specific L-amino acid ligase
4500795	4505667	4872	SIGI-HMM		ORFLU2_04262	4504423	4505667	-1	hypothetical protein
4511832	4515838	4006	SIGI-HMM		ORFLU2_04271	4511832	4513184	-1	Inulin fructotransferase [DFA-I-forming]
4511832	4515838	4006	SIGI-HMM	yicJ_4	ORFLU2_04272	4513306	4514733	-1	Inner membrane symporter YicJ
4511832	4515838	4006	SIGI-HMM	degA_1	ORFLU2_04273	4514828	4515838	-1	HTH-type transcriptional regulator DegA
4545351	4551462	6111	SIGI-HMM		ORFLU2_04304	4545351	4545590	-1	hypothetical protein
4545351	4551462	6111	SIGI-HMM		ORFLU2_04305	4545797	4546081	1	hypothetical protein
4545351	4551462	6111	SIGI-HMM		ORFLU2_04306	4546707	4546907	-1	hypothetical protein
4545351	4551462	6111	SIGI-HMM		ORFLU2_04307	4546852	4547127	-1	hypothetical protein
4545351	4551462	6111	SIGI-HMM		ORFLU2_04308	4547124	4547471	-1	hypothetical protein
4545351	4551462	6111	SIGI-HMM		ORFLU2_04309	4547468	4548010	-1	hypothetical protein
4545351	4551462	6111	SIGI-HMM		ORFLU2_04310	4548007	4548318	-1	hypothetical protein
4545351	4551462	6111	SIGI-HMM		ORFLU2_04311	4549871	4550368	-1	hypothetical protein
4545351	4551462	6111	SIGI-HMM		ORFLU2_04312	4550365	4550505	-1	hypothetical protein
4545351	4551462	6111	SIGI-HMM		ORFLU2_04313	4550502	4551146	-1	hypothetical protein
4545351	4551462	6111	SIGI-HMM		ORFLU2_04314	4551136	4551462	-1	hypothetical protein
4545351	4551462	6111	SIGI-HMM		ORFLU2_04315	4551459	4552004	-1	hypothetical protein
4574175	4582803	8628	SIGI-HMM	yhbX_2	ORFLU2_04344	4574175	4575779	-1	Putative phosphoethanolamine transferase YhbX
4574175	4582803	8628	SIGI-HMM	glfT2	ORFLU2_04345	4576217	4577968	-1	Galactofuranosyltransferase GlfT2
4574175	4582803	8628	SIGI-HMM	pglA	ORFLU2_04346	4578104	4579240	-1	N, N'-diacetylbacillosaminyl-diphospho-undecaprenol alpha-1,3-N-acetylgalactosaminyltransferase
4574175	4582803	8628	SIGI-HMM		ORFLU2_04347	4579246	4580136	-1	hypothetical protein
4574175	4582803	8628	SIGI-HMM	rfbD	ORFLU2_04348	4580133	4581284	-1	UDP-galactopyranose mutase
4574175	4582803	8628	SIGI-HMM	tagH	ORFLU2_04349	4581296	4582036	-1	Teichoic acids export ATP-binding protein TagH
4574175	4582803	8628	SIGI-HMM	tagG	ORFLU2_04350	4582036	4582803	-1	Teichoic acid translocation permease protein TagG
4589748	4594278	4530	SIGI-HMM	tolC_2	ORFLU2_04355	4589748	4591115	-1	Outer membrane protein TolC
4589748	4594278	4530	SIGI-HMM	prsE	ORFLU2_04356	4591118	4592449	-1	Type I secretion system membrane fusion protein PrsE
4589748	4594278	4530	SIGI-HMM	prsD	ORFLU2_04357	4592503	4594278	-1	Type I secretion system ATP-binding protein PrsD
4600378	4618255	17877	SIGI-HMM	wcaJ	ORFLU2_04361	4600378	4601763	-1	UDP-glucose:undecaprenyl-phosphate glucose-1-phosphate transferase
4600378	4618255	17877	SIGI-HMM		ORFLU2_04362	4601923	4602876	-1	hypothetical protein
4600378	4618255	17877	SIGI-HMM	pglJ	ORFLU2_04363	4602898	4603959	-1	N-acetylgalactosamine-N, N'-diacetylbacillosaminyl-diphospho-undecaprenol 4-alpha-N-acetylgalactosam
4600378	4618255	17877	SIGI-HMM	tuaB	ORFLU2_04364	4603956	4605413	-1	Teichuronic acid biosynthesis protein TuaB
4600378	4618255	17877	SIGI-HMM		ORFLU2_04365	4605423	4606595	-1	hypothetical protein
4600378	4618255	17877	SIGI-HMM		ORFLU2_04366	4606606	4607682	-1	hypothetical protein
4600378	4618255	17877	SIGI-HMM		ORFLU2_04367	4607702	4608910	-1	hypothetical protein
4600378	4618255	17877	SIGI-HMM	cpoA	ORFLU2_04368	4608907	4609983	-1	Alpha-galactosylglucosyldiacylglycerol synthase
4600378	4618255	17877	SIGI-HMM		ORFLU2_04369	4610008	4611285	-1	hypothetical protein
4600378	4618255	17877	SIGI-HMM		ORFLU2_04370	4611360	4613528	-1	Putative tyrosine-protein kinase in cps region
4600378	4618255	17877	SIGI-HMM		ORFLU2_04371	4613979	4615118	-1	hypothetical protein
4600378	4618255	17877	SIGI-HMM		ORFLU2_04372	4615258	4616691	-1	hypothetical protein
4600378	4618255	17877	SIGI-HMM		ORFLU2_04373	4617626	4618255	-1	hypothetical protein
5032260	5037708	5448	SIGI-HMM		ORFLU2_04742	5032260	5032613	-1	hypothetical protein
5032260	5037708	5448	SIGI-HMM	dinI_4	ORFLU2_04743	5032657	5032896	1	DNA damage-inducible protein I
5032260	5037708	5448	SIGI-HMM		ORFLU2_04744	5032903	5033136	1	hypothetical protein
5032260	5037708	5448	SIGI-HMM		ORFLU2_04745	5033295	5035883	-1	hypothetical protein
5032260	5037708	5448	SIGI-HMM		ORFLU2_04746	5036308	5037708	-1	hypothetical protein

## Sheet: GIs-IslandPath-DIMOB
Island start	Island end	Length	Method	Gene ID	Locus	Gene start	Gene end	Strand	Product	Hypothetical protein	Protein	Summary
20121	64000	43879	IslandPath-DIMOB	tlyC	ORFLU2_00021	20121	21362	1	Hemolysin C	174	61	235
20121	64000	43879	IslandPath-DIMOB	grpE	ORFLU2_00022	21466	22056	-1	Protein GrpE
20121	64000	43879	IslandPath-DIMOB	nadK	ORFLU2_00023	22180	23058	1	NAD kinase
20121	64000	43879	IslandPath-DIMOB	recN	ORFLU2_00024	23145	24806	1	DNA repair protein RecN
20121	64000	43879	IslandPath-DIMOB	bamE	ORFLU2_00025	24954	25292	1	Outer membrane protein assembly factor BamE
20121	64000	43879	IslandPath-DIMOB	pasI	ORFLU2_00026	25355	25645	-1	Persistence and stress-resistance antitoxin PasI
20121	64000	43879	IslandPath-DIMOB	pasT	ORFLU2_00027	25635	26072	-1	Persistence and stress-resistance toxin PasT
20121	64000	43879	IslandPath-DIMOB	smpB	ORFLU2_00028	26226	26708	1	SsrA-binding protein
20121	64000	43879	IslandPath-DIMOB		ORFLU2_00030	27396	27614	-1	hypothetical protein
20121	64000	43879	IslandPath-DIMOB		ORFLU2_00031	27680	28780	-1	hypothetical protein
20121	64000	43879	IslandPath-DIMOB		ORFLU2_00032	28777	29262	-1	hypothetical protein
20121	64000	43879	IslandPath-DIMOB		ORFLU2_00033	29259	31304	-1	hypothetical protein
20121	64000	43879	IslandPath-DIMOB		ORFLU2_00034	31420	31902	-1	hypothetical protein
20121	64000	43879	IslandPath-DIMOB		ORFLU2_00035	31899	32504	-1	hypothetical protein
20121	64000	43879	IslandPath-DIMOB		ORFLU2_00036	32497	33405	-1	hypothetical protein
20121	64000	43879	IslandPath-DIMOB		ORFLU2_00037	33392	33751	-1	hypothetical protein
20121	64000	43879	IslandPath-DIMOB		ORFLU2_00038	33748	34341	-1	hypothetical protein
20121	64000	43879	IslandPath-DIMOB		ORFLU2_00039	34427	35122	1	hypothetical protein
20121	64000	43879	IslandPath-DIMOB		ORFLU2_00040	35124	35573	-1	hypothetical protein
20121	64000	43879	IslandPath-DIMOB		ORFLU2_00041	35566	35997	-1	hypothetical protein
20121	64000	43879	IslandPath-DIMOB		ORFLU2_00042	36093	36518	-1	hypothetical protein
20121	64000	43879	IslandPath-DIMOB		ORFLU2_00043	36518	36895	-1	hypothetical protein
20121	64000	43879	IslandPath-DIMOB	rrrD	ORFLU2_00044	36900	37409	-1	Lysozyme RrrD
20121	64000	43879	IslandPath-DIMOB		ORFLU2_00045	37390	37605	-1	hypothetical protein
20121	64000	43879	IslandPath-DIMOB		ORFLU2_00046	37609	37812	-1	hypothetical protein
20121	64000	43879	IslandPath-DIMOB		ORFLU2_00047	37812	38276	-1	hypothetical protein
20121	64000	43879	IslandPath-DIMOB		ORFLU2_00048	38370	39020	-1	hypothetical protein
20121	64000	43879	IslandPath-DIMOB		ORFLU2_00049	39024	40085	-1	hypothetical protein
20121	64000	43879	IslandPath-DIMOB		ORFLU2_00050	40102	40935	-1	hypothetical protein
20121	64000	43879	IslandPath-DIMOB		ORFLU2_00051	41067	42845	1	hypothetical protein
20121	64000	43879	IslandPath-DIMOB		ORFLU2_00052	42845	43873	1	hypothetical protein
20121	64000	43879	IslandPath-DIMOB		ORFLU2_00053	43904	45556	-1	hypothetical protein
20121	64000	43879	IslandPath-DIMOB		ORFLU2_00054	45769	47427	-1	hypothetical protein
20121	64000	43879	IslandPath-DIMOB		ORFLU2_00055	47437	47985	-1	hypothetical protein
20121	64000	43879	IslandPath-DIMOB		ORFLU2_00056	48069	48164	1	hypothetical protein
20121	64000	43879	IslandPath-DIMOB	dinI_1	ORFLU2_00057	48156	48389	-1	DNA damage-inducible protein I
20121	64000	43879	IslandPath-DIMOB		ORFLU2_00058	48401	48589	-1	hypothetical protein
20121	64000	43879	IslandPath-DIMOB		ORFLU2_00059	48751	51159	-1	hypothetical protein
20121	64000	43879	IslandPath-DIMOB	dam_1	ORFLU2_00060	51150	52010	-1	DNA adenine methylase
20121	64000	43879	IslandPath-DIMOB		ORFLU2_00061	52007	52234	-1	hypothetical protein
20121	64000	43879	IslandPath-DIMOB		ORFLU2_00062	52234	52467	-1	hypothetical protein
20121	64000	43879	IslandPath-DIMOB		ORFLU2_00063	52535	52876	-1	hypothetical protein
20121	64000	43879	IslandPath-DIMOB		ORFLU2_00064	52840	53040	-1	hypothetical protein
20121	64000	43879	IslandPath-DIMOB		ORFLU2_00065	53048	53557	-1	hypothetical protein
20121	64000	43879	IslandPath-DIMOB		ORFLU2_00066	53593	53832	-1	hypothetical protein
20121	64000	43879	IslandPath-DIMOB		ORFLU2_00067	53952	54584	1	hypothetical protein
20121	64000	43879	IslandPath-DIMOB	xerH	ORFLU2_00068	54586	55602	1	Tyrosine recombinase XerH
20121	64000	43879	IslandPath-DIMOB		ORFLU2_00069	55610	56845	1	hypothetical protein
20121	64000	43879	IslandPath-DIMOB		ORFLU2_00070	58402	60099	-1	hypothetical protein
20121	64000	43879	IslandPath-DIMOB		ORFLU2_00071	60086	60319	-1	hypothetical protein
20121	64000	43879	IslandPath-DIMOB		ORFLU2_00072	60306	60854	-1	hypothetical protein
20121	64000	43879	IslandPath-DIMOB		ORFLU2_00073	60857	61117	-1	hypothetical protein
20121	64000	43879	IslandPath-DIMOB		ORFLU2_00074	61465	61599	-1	hypothetical protein
20121	64000	43879	IslandPath-DIMOB		ORFLU2_00075	61602	62402	-1	hypothetical protein
20121	64000	43879	IslandPath-DIMOB		ORFLU2_00076	62854	63612	1	hypothetical protein
20121	64000	43879	IslandPath-DIMOB		ORFLU2_00077	63614	64000	1	hypothetical protein
1237397	1252151	14754	IslandPath-DIMOB		ORFLU2_01196	1237397	1239049	1	hypothetical protein
1237397	1252151	14754	IslandPath-DIMOB		ORFLU2_01197	1239042	1241210	1	hypothetical protein
1237397	1252151	14754	IslandPath-DIMOB	xerC_3	ORFLU2_01198	1241970	1242845	1	Tyrosine recombinase XerC
1237397	1252151	14754	IslandPath-DIMOB	traC	ORFLU2_01199	1242842	1243825	1	DNA primase TraC
1237397	1252151	14754	IslandPath-DIMOB	repA	ORFLU2_01200	1243828	1244880	1	Regulatory protein RepA
1237397	1252151	14754	IslandPath-DIMOB		ORFLU2_01201	1245099	1245302	-1	hypothetical protein
1237397	1252151	14754	IslandPath-DIMOB		ORFLU2_01202	1245840	1249601	1	hypothetical protein
1237397	1252151	14754	IslandPath-DIMOB	mdtL	ORFLU2_01203	1250039	1251223	1	Multidrug resistance protein MdtL
1237397	1252151	14754	IslandPath-DIMOB	yidZ	ORFLU2_01204	1251192	1252151	1	HTH-type transcriptional regulator YidZ
1813022	1845363	32341	IslandPath-DIMOB	cpdA_2	ORFLU2_01726	1813022	1813846	-1	3',5'-cyclic adenosine monophosphate phosphodiesterase CpdA
1813022	1845363	32341	IslandPath-DIMOB	lacG_2	ORFLU2_01727	1813857	1814744	-1	Lactose transport system permease protein LacG
1813022	1845363	32341	IslandPath-DIMOB	ugpA_2	ORFLU2_01728	1814734	1815606	-1	sn-glycerol-3-phosphate transport system permease protein UgpA
1813022	1845363	32341	IslandPath-DIMOB	ahr	ORFLU2_01729	1815749	1816768	-1	Aldehyde reductase Ahr
1813022	1845363	32341	IslandPath-DIMOB	dauA_1	ORFLU2_01730	1816882	1818351	-1	C4-dicarboxylic acid transporter DauA
1813022	1845363	32341	IslandPath-DIMOB	can_1	ORFLU2_01731	1818348	1818986	-1	Carbonic anhydrase 2
1813022	1845363	32341	IslandPath-DIMOB	intS_1	ORFLU2_01733	1819831	1820193	1	Prophage integrase IntS
1813022	1845363	32341	IslandPath-DIMOB	intA_2	ORFLU2_01734	1820289	1821131	1	Prophage integrase IntA
1813022	1845363	32341	IslandPath-DIMOB		ORFLU2_01735	1821258	1822856	1	hypothetical protein
1813022	1845363	32341	IslandPath-DIMOB		ORFLU2_01736	1822856	1824211	1	hypothetical protein
1813022	1845363	32341	IslandPath-DIMOB		ORFLU2_01737	1824192	1829240	1	hypothetical protein
1813022	1845363	32341	IslandPath-DIMOB		ORFLU2_01738	1829525	1829884	-1	hypothetical protein
1813022	1845363	32341	IslandPath-DIMOB		ORFLU2_01739	1829884	1831884	-1	hypothetical protein
1813022	1845363	32341	IslandPath-DIMOB		ORFLU2_01740	1831874	1833508	-1	hypothetical protein
1813022	1845363	32341	IslandPath-DIMOB		ORFLU2_01741	1833505	1834590	-1	hypothetical protein
1813022	1845363	32341	IslandPath-DIMOB		ORFLU2_01742	1835669	1837858	1	hypothetical protein
1813022	1845363	32341	IslandPath-DIMOB		ORFLU2_01743	1837872	1838612	1	hypothetical protein
1813022	1845363	32341	IslandPath-DIMOB		ORFLU2_01744	1838609	1840288	1	hypothetical protein
1813022	1845363	32341	IslandPath-DIMOB	rapA_1	ORFLU2_01745	1840288	1843533	1	RNA polymerase-associated protein RapA
1813022	1845363	32341	IslandPath-DIMOB		ORFLU2_01746	1843696	1843965	1	hypothetical protein
1813022	1845363	32341	IslandPath-DIMOB		ORFLU2_01747	1844092	1844436	-1	hypothetical protein
1813022	1845363	32341	IslandPath-DIMOB	nucA	ORFLU2_01748	1844551	1845363	-1	Nuclease
2317918	2346409	28491	IslandPath-DIMOB		ORFLU2_02172	2317918	2318268	-1	hypothetical protein
2317918	2346409	28491	IslandPath-DIMOB		ORFLU2_02173	2318262	2318582	-1	hypothetical protein
2317918	2346409	28491	IslandPath-DIMOB		ORFLU2_02174	2318989	2319627	1	hypothetical protein
2317918	2346409	28491	IslandPath-DIMOB		ORFLU2_02175	2321122	2322657	1	hypothetical protein
2317918	2346409	28491	IslandPath-DIMOB	noc	ORFLU2_02176	2322658	2323530	1	Nucleoid occlusion protein
2317918	2346409	28491	IslandPath-DIMOB		ORFLU2_02177	2323539	2324411	1	hypothetical protein
2317918	2346409	28491	IslandPath-DIMOB		ORFLU2_02178	2324415	2326019	-1	hypothetical protein
2317918	2346409	28491	IslandPath-DIMOB		ORFLU2_02179	2326040	2326672	-1	hypothetical protein
2317918	2346409	28491	IslandPath-DIMOB		ORFLU2_02180	2326669	2327781	-1	hypothetical protein
2317918	2346409	28491	IslandPath-DIMOB		ORFLU2_02181	2327774	2329162	-1	hypothetical protein
2317918	2346409	28491	IslandPath-DIMOB		ORFLU2_02182	2329162	2329434	-1	hypothetical protein
2317918	2346409	28491	IslandPath-DIMOB		ORFLU2_02183	2330087	2331325	1	hypothetical protein
2317918	2346409	28491	IslandPath-DIMOB		ORFLU2_02184	2331315	2332001	1	hypothetical protein
2317918	2346409	28491	IslandPath-DIMOB	recF_2	ORFLU2_02185	2331964	2334300	1	DNA replication and repair protein RecF
2317918	2346409	28491	IslandPath-DIMOB		ORFLU2_02186	2334556	2335575	1	hypothetical protein
2317918	2346409	28491	IslandPath-DIMOB		ORFLU2_02187	2335776	2336159	1	hypothetical protein
2317918	2346409	28491	IslandPath-DIMOB		ORFLU2_02188	2336156	2337427	1	hypothetical protein
2317918	2346409	28491	IslandPath-DIMOB		ORFLU2_02189	2337732	2338397	1	hypothetical protein
2317918	2346409	28491	IslandPath-DIMOB		ORFLU2_02190	2338456	2338869	-1	hypothetical protein
2317918	2346409	28491	IslandPath-DIMOB		ORFLU2_02191	2338964	2339362	-1	hypothetical protein
2317918	2346409	28491	IslandPath-DIMOB		ORFLU2_02192	2339363	2340994	-1	hypothetical protein
2317918	2346409	28491	IslandPath-DIMOB		ORFLU2_02193	2340991	2342259	-1	hypothetical protein
2317918	2346409	28491	IslandPath-DIMOB	xerC_5	ORFLU2_02194	2342306	2343511	-1	Tyrosine recombinase XerC
2317918	2346409	28491	IslandPath-DIMOB		ORFLU2_02195	2343892	2344098	-1	hypothetical protein
2317918	2346409	28491	IslandPath-DIMOB		ORFLU2_02196	2344189	2345055	-1	hypothetical protein
2317918	2346409	28491	IslandPath-DIMOB	intS_2	ORFLU2_02197	2345195	2346409	-1	Prophage integrase IntS
3047821	3080382	32561	IslandPath-DIMOB		ORFLU2_02854	3046550	3047824	1	hypothetical protein
3047821	3080382	32561	IslandPath-DIMOB		ORFLU2_02855	3047821	3048354	1	hypothetical protein
3047821	3080382	32561	IslandPath-DIMOB		ORFLU2_02856	3048360	3049424	-1	hypothetical protein
3047821	3080382	32561	IslandPath-DIMOB		ORFLU2_02857	3049375	3049608	-1	hypothetical protein
3047821	3080382	32561	IslandPath-DIMOB	recE_1	ORFLU2_02858	3049678	3052125	-1	Exodeoxyribonuclease 8
3047821	3080382	32561	IslandPath-DIMOB		ORFLU2_02859	3052320	3052514	-1	hypothetical protein
3047821	3080382	32561	IslandPath-DIMOB		ORFLU2_02860	3053701	3053916	1	hypothetical protein
3047821	3080382	32561	IslandPath-DIMOB		ORFLU2_02861	3053919	3054473	1	hypothetical protein
3047821	3080382	32561	IslandPath-DIMOB	dnaT_2	ORFLU2_02862	3054518	3055537	1	Primosomal protein 1
3047821	3080382	32561	IslandPath-DIMOB		ORFLU2_02863	3055506	3055994	1	hypothetical protein
3047821	3080382	32561	IslandPath-DIMOB		ORFLU2_02864	3056008	3056307	1	hypothetical protein
3047821	3080382	32561	IslandPath-DIMOB		ORFLU2_02865	3056304	3056657	1	hypothetical protein
3047821	3080382	32561	IslandPath-DIMOB		ORFLU2_02866	3056658	3056843	1	hypothetical protein
3047821	3080382	32561	IslandPath-DIMOB		ORFLU2_02867	3056902	3057084	1	hypothetical protein
3047821	3080382	32561	IslandPath-DIMOB		ORFLU2_02868	3057338	3057781	1	hypothetical protein
3047821	3080382	32561	IslandPath-DIMOB	dinI_2	ORFLU2_02869	3058117	3058350	1	DNA damage-inducible protein I
3047821	3080382	32561	IslandPath-DIMOB		ORFLU2_02870	3058395	3058652	1	hypothetical protein
3047821	3080382	32561	IslandPath-DIMOB	lexA_2	ORFLU2_02871	3058693	3059085	1	LexA repressor
3047821	3080382	32561	IslandPath-DIMOB		ORFLU2_02872	3059082	3059285	1	hypothetical protein
3047821	3080382	32561	IslandPath-DIMOB		ORFLU2_02873	3059285	3060316	1	hypothetical protein
3047821	3080382	32561	IslandPath-DIMOB		ORFLU2_02874	3060330	3060932	1	hypothetical protein
3047821	3080382	32561	IslandPath-DIMOB		ORFLU2_02875	3062010	3062321	1	hypothetical protein
3047821	3080382	32561	IslandPath-DIMOB		ORFLU2_02876	3062318	3062860	1	hypothetical protein
3047821	3080382	32561	IslandPath-DIMOB		ORFLU2_02877	3062857	3063204	1	hypothetical protein
3047821	3080382	32561	IslandPath-DIMOB		ORFLU2_02878	3063201	3063464	1	hypothetical protein
3047821	3080382	32561	IslandPath-DIMOB		ORFLU2_02879	3063409	3063612	1	hypothetical protein
3047821	3080382	32561	IslandPath-DIMOB		ORFLU2_02880	3064360	3064482	-1	hypothetical protein
3047821	3080382	32561	IslandPath-DIMOB		ORFLU2_02881	3064494	3064778	1	hypothetical protein
3047821	3080382	32561	IslandPath-DIMOB		ORFLU2_02882	3065092	3065451	1	hypothetical protein
3047821	3080382	32561	IslandPath-DIMOB		ORFLU2_02883	3065451	3065720	1	hypothetical protein
3047821	3080382	32561	IslandPath-DIMOB		ORFLU2_02884	3065720	3065878	1	hypothetical protein
3047821	3080382	32561	IslandPath-DIMOB		ORFLU2_02885	3066262	3066504	1	hypothetical protein
3047821	3080382	32561	IslandPath-DIMOB		ORFLU2_02886	3066539	3067453	1	hypothetical protein
3047821	3080382	32561	IslandPath-DIMOB		ORFLU2_02887	3067626	3067817	1	hypothetical protein
3047821	3080382	32561	IslandPath-DIMOB		ORFLU2_02888	3067756	3068037	1	hypothetical protein
3047821	3080382	32561	IslandPath-DIMOB		ORFLU2_02889	3068039	3068749	1	hypothetical protein
3047821	3080382	32561	IslandPath-DIMOB		ORFLU2_02890	3069260	3069859	1	hypothetical protein
3047821	3080382	32561	IslandPath-DIMOB		ORFLU2_02891	3069932	3070564	-1	hypothetical protein
3047821	3080382	32561	IslandPath-DIMOB		ORFLU2_02892	3070727	3073216	1	hypothetical protein
3047821	3080382	32561	IslandPath-DIMOB		ORFLU2_02893	3073197	3075839	1	hypothetical protein
3047821	3080382	32561	IslandPath-DIMOB		ORFLU2_02894	3076283	3076948	1	hypothetical protein
3047821	3080382	32561	IslandPath-DIMOB		ORFLU2_02895	3076957	3078093	1	hypothetical protein
3047821	3080382	32561	IslandPath-DIMOB		ORFLU2_02896	3079105	3080382	-1	hypothetical protein
3476471	3489155	12684	IslandPath-DIMOB	pepO	ORFLU2_03275	3476471	3476983	1	Neutral endopeptidase
3476471	3489155	12684	IslandPath-DIMOB		ORFLU2_03276	3477025	3478242	-1	hypothetical protein
3476471	3489155	12684	IslandPath-DIMOB	nimR_3	ORFLU2_03277	3478986	3479828	-1	HTH-type transcriptional regulator NimR
3476471	3489155	12684	IslandPath-DIMOB		ORFLU2_03278	3479850	3480242	1	hypothetical protein
3476471	3489155	12684	IslandPath-DIMOB	yjgH	ORFLU2_03279	3480584	3480985	-1	RutC family protein YjgH
3476471	3489155	12684	IslandPath-DIMOB	tetC	ORFLU2_03280	3481124	3481726	1	Transposon Tn10 TetC protein
3476471	3489155	12684	IslandPath-DIMOB		ORFLU2_03281	3482042	3482260	-1	hypothetical protein
3476471	3489155	12684	IslandPath-DIMOB		ORFLU2_03282	3482463	3482873	-1	hypothetical protein
3476471	3489155	12684	IslandPath-DIMOB		ORFLU2_03283	3483160	3483708	1	hypothetical protein
3476471	3489155	12684	IslandPath-DIMOB	pspA_1	ORFLU2_03284	3483961	3484581	1	Phosphoserine phosphatase 1
3476471	3489155	12684	IslandPath-DIMOB		ORFLU2_03285	3484852	3485436	1	putative HTH-type transcriptional regulator
3476471	3489155	12684	IslandPath-DIMOB	yjaB_2	ORFLU2_03286	3485456	3485899	-1	putative N-acetyltransferase YjaB
3476471	3489155	12684	IslandPath-DIMOB	astD_1	ORFLU2_03287	3486268	3487869	-1	N-succinylglutamate 5-semialdehyde dehydrogenase
3476471	3489155	12684	IslandPath-DIMOB	virS	ORFLU2_03288	3488121	3489155	1	HTH-type transcriptional regulator VirS
4168638	4193041	24403	IslandPath-DIMOB	sapA	ORFLU2_03947	4168638	4170284	1	Peptide transport periplasmic protein SapA
4168638	4193041	24403	IslandPath-DIMOB	sapB	ORFLU2_03948	4170281	4171246	1	Putrescine export system permease protein SapB
4168638	4193041	24403	IslandPath-DIMOB	yedK_3	ORFLU2_03949	4171448	4171861	1	Putative SOS response-associated peptidase YedK
4168638	4193041	24403	IslandPath-DIMOB	cspB	ORFLU2_03950	4173184	4173402	-1	Cold shock-like protein CspB
4168638	4193041	24403	IslandPath-DIMOB	chbP	ORFLU2_03951	4174297	4182879	1	N,N'-diacetylchitobiose phosphorylase
4168638	4193041	24403	IslandPath-DIMOB		ORFLU2_03952	4182899	4183186	-1	hypothetical protein
4168638	4193041	24403	IslandPath-DIMOB		ORFLU2_03953	4183541	4183813	1	hypothetical protein
4168638	4193041	24403	IslandPath-DIMOB	lpxP_1	ORFLU2_03954	4184014	4184922	1	Lipid A biosynthesis palmitoleoyltransferase
4168638	4193041	24403	IslandPath-DIMOB		ORFLU2_03955	4185253	4185360	1	hypothetical protein
4168638	4193041	24403	IslandPath-DIMOB		ORFLU2_03956	4185490	4185675	-1	hypothetical protein
4168638	4193041	24403	IslandPath-DIMOB		ORFLU2_03957	4186077	4186829	-1	hypothetical protein
4168638	4193041	24403	IslandPath-DIMOB		ORFLU2_03958	4186826	4189117	-1	hypothetical protein
4168638	4193041	24403	IslandPath-DIMOB	recE_2	ORFLU2_03959	4189571	4190974	1	Exodeoxyribonuclease 8
4168638	4193041	24403	IslandPath-DIMOB		ORFLU2_03960	4190987	4191439	1	hypothetical protein
4168638	4193041	24403	IslandPath-DIMOB	intS_3	ORFLU2_03961	4191704	4193041	-1	Prophage integrase IntS
4541770	4558886	17116	IslandPath-DIMOB		ORFLU2_04300	4541770	4542249	1	hypothetical protein
4541770	4558886	17116	IslandPath-DIMOB	ahpD_2	ORFLU2_04301	4542496	4542945	-1	Alkyl hydroperoxide reductase AhpD
4541770	4558886	17116	IslandPath-DIMOB		ORFLU2_04302	4543471	4543695	-1	hypothetical protein
4541770	4558886	17116	IslandPath-DIMOB		ORFLU2_04303	4543673	4544665	-1	hypothetical protein
4541770	4558886	17116	IslandPath-DIMOB		ORFLU2_04304	4545351	4545590	-1	hypothetical protein
4541770	4558886	17116	IslandPath-DIMOB		ORFLU2_04305	4545797	4546081	1	hypothetical protein
4541770	4558886	17116	IslandPath-DIMOB		ORFLU2_04306	4546707	4546907	-1	hypothetical protein
4541770	4558886	17116	IslandPath-DIMOB		ORFLU2_04307	4546852	4547127	-1	hypothetical protein
4541770	4558886	17116	IslandPath-DIMOB		ORFLU2_04308	4547124	4547471	-1	hypothetical protein
4541770	4558886	17116	IslandPath-DIMOB		ORFLU2_04309	4547468	4548010	-1	hypothetical protein
4541770	4558886	17116	IslandPath-DIMOB		ORFLU2_04310	4548007	4548318	-1	hypothetical protein
4541770	4558886	17116	IslandPath-DIMOB		ORFLU2_04311	4549871	4550368	-1	hypothetical protein
4541770	4558886	17116	IslandPath-DIMOB		ORFLU2_04312	4550365	4550505	-1	hypothetical protein
4541770	4558886	17116	IslandPath-DIMOB		ORFLU2_04313	4550502	4551146	-1	hypothetical protein
4541770	4558886	17116	IslandPath-DIMOB		ORFLU2_04314	4551136	4551462	-1	hypothetical protein
4541770	4558886	17116	IslandPath-DIMOB		ORFLU2_04315	4551459	4552004	-1	hypothetical protein
4541770	4558886	17116	IslandPath-DIMOB		ORFLU2_04316	4552001	4552294	-1	hypothetical protein
4541770	4558886	17116	IslandPath-DIMOB		ORFLU2_04317	4552291	4552683	-1	hypothetical protein
4541770	4558886	17116	IslandPath-DIMOB		ORFLU2_04318	4552700	4552933	-1	hypothetical protein
4541770	4558886	17116	IslandPath-DIMOB		ORFLU2_04319	4552975	4553727	1	putative HTH-type transcriptional regulator
4541770	4558886	17116	IslandPath-DIMOB		ORFLU2_04320	4554159	4554296	1	hypothetical protein
4541770	4558886	17116	IslandPath-DIMOB	kilR	ORFLU2_04321	4554289	4554495	1	Killing protein KilR
4541770	4558886	17116	IslandPath-DIMOB		ORFLU2_04322	4554566	4554850	1	hypothetical protein
4541770	4558886	17116	IslandPath-DIMOB		ORFLU2_04323	4554869	4555714	1	hypothetical protein
4541770	4558886	17116	IslandPath-DIMOB		ORFLU2_04324	4555711	4556505	1	hypothetical protein
4541770	4558886	17116	IslandPath-DIMOB		ORFLU2_04325	4556460	4556867	1	hypothetical protein
4541770	4558886	17116	IslandPath-DIMOB		ORFLU2_04326	4556864	4557085	1	hypothetical protein
4541770	4558886	17116	IslandPath-DIMOB		ORFLU2_04327	4557088	4557429	1	hypothetical protein
4541770	4558886	17116	IslandPath-DIMOB		ORFLU2_04328	4557536	4557727	1	hypothetical protein
4541770	4558886	17116	IslandPath-DIMOB	intA_3	ORFLU2_04329	4557708	4558886	-1	Prophage integrase IntA
5027444	5044919	17475	IslandPath-DIMOB	era	ORFLU2_04738	5027444	5028349	-1	GTPase Era
5027444	5044919	17475	IslandPath-DIMOB	rnc	ORFLU2_04739	5028346	5029026	-1	Ribonuclease 3
5027444	5044919	17475	IslandPath-DIMOB	lepB	ORFLU2_04740	5029280	5030254	-1	Signal peptidase I
5027444	5044919	17475	IslandPath-DIMOB	lepA	ORFLU2_04741	5030269	5032068	-1	Elongation factor 4
5027444	5044919	17475	IslandPath-DIMOB		ORFLU2_04742	5032260	5032613	-1	hypothetical protein
5027444	5044919	17475	IslandPath-DIMOB	dinI_4	ORFLU2_04743	5032657	5032896	1	DNA damage-inducible protein I
5027444	5044919	17475	IslandPath-DIMOB		ORFLU2_04744	5032903	5033136	1	hypothetical protein
5027444	5044919	17475	IslandPath-DIMOB		ORFLU2_04745	5033295	5035883	-1	hypothetical protein
5027444	5044919	17475	IslandPath-DIMOB		ORFLU2_04746	5036308	5037708	-1	hypothetical protein
5027444	5044919	17475	IslandPath-DIMOB		ORFLU2_04747	5037708	5039141	-1	hypothetical protein
5027444	5044919	17475	IslandPath-DIMOB		ORFLU2_04748	5039175	5039396	-1	hypothetical protein
5027444	5044919	17475	IslandPath-DIMOB		ORFLU2_04749	5039393	5039905	-1	hypothetical protein
5027444	5044919	17475	IslandPath-DIMOB		ORFLU2_04750	5039902	5040156	-1	hypothetical protein
5027444	5044919	17475	IslandPath-DIMOB		ORFLU2_04751	5040218	5040880	1	hypothetical protein
5027444	5044919	17475	IslandPath-DIMOB		ORFLU2_04752	5040892	5041980	1	hypothetical protein
5027444	5044919	17475	IslandPath-DIMOB		ORFLU2_04753	5042015	5042368	1	hypothetical protein
5027444	5044919	17475	IslandPath-DIMOB		ORFLU2_04754	5042361	5042846	1	hypothetical protein
5027444	5044919	17475	IslandPath-DIMOB		ORFLU2_04755	5042843	5043151	1	hypothetical protein
5027444	5044919	17475	IslandPath-DIMOB		ORFLU2_04756	5043437	5043712	1	hypothetical protein
5027444	5044919	17475	IslandPath-DIMOB	intA_4	ORFLU2_04757	5043690	5044919	-1	Prophage integrase IntA

## Sheet: GIs-IslandPick
Island start	Island end	Length	Method	Gene ID	Locus	Gene start	Gene end	Strand	Product	Hypothetical protein	Protein	Sumamary
300220	306966	6746	IslandPick	amiD_1	ORFLU2_00303	299563	300708	1	Putative amidase AmiD	87	60	147
300220	306966	6746	IslandPick	hsaA	ORFLU2_00304	300748	301914	1	Flavin-dependent monooxygenase, oxygenase subunit HsaA
300220	306966	6746	IslandPick		ORFLU2_00305	301932	302444	1	hypothetical protein
300220	306966	6746	IslandPick	antA_1	ORFLU2_00306	302467	303771	1	Anthranilate 1,2-dioxygenase large subunit
300220	306966	6746	IslandPick	antB	ORFLU2_00307	303771	304250	1	Anthranilate 1,2-dioxygenase small subunit
300220	306966	6746	IslandPick	fabG_2	ORFLU2_00308	304258	304998	1	3-oxoacyl-[acyl-carrier-protein] reductase FabG
300220	306966	6746	IslandPick	pobB_1	ORFLU2_00309	305023	305991	1	Phenoxybenzoate dioxygenase subunit beta
300220	306966	6746	IslandPick	hpaC_1	ORFLU2_00310	306003	306497	1	4-hydroxyphenylacetate 3-monooxygenase reductase component
300220	306966	6746	IslandPick	proP_1	ORFLU2_00311	306584	307909	1	Proline/betaine transporter
361877	369398	7521	IslandPick	papC	ORFLU2_00361	359496	361967	-1	Outer membrane usher protein PapC
361877	369398	7521	IslandPick	mrpA	ORFLU2_00362	362008	362556	-1	Major MR/P fimbria protein
361877	369398	7521	IslandPick	pmfA	ORFLU2_00363	362626	363174	-1	Major fimbrial subunit
361877	369398	7521	IslandPick		ORFLU2_00364	363820	364608	1	hypothetical protein
361877	369398	7521	IslandPick		ORFLU2_00365	364610	365128	1	hypothetical protein
361877	369398	7521	IslandPick	aphA_1	ORFLU2_00366	365556	366272	-1	Class B acid phosphatase
361877	369398	7521	IslandPick	chiP_1	ORFLU2_00367	366301	367647	-1	Chitoporin
361877	369398	7521	IslandPick	nupC_1	ORFLU2_00368	367758	368936	-1	Nucleoside permease NupC
563965	571937	7972	IslandPick		ORFLU2_00554	564126	564425	-1	hypothetical protein
563965	571937	7972	IslandPick	dcuA_1	ORFLU2_00555	564787	566049	-1	Anaerobic C4-dicarboxylate transporter DcuA
563965	571937	7972	IslandPick	dapA_1	ORFLU2_00556	566235	567164	-1	4-hydroxy-tetrahydrodipicolinate synthase
563965	571937	7972	IslandPick	purR_1	ORFLU2_00557	567415	568446	-1	HTH-type transcriptional repressor PurR
563965	571937	7972	IslandPick	naiP	ORFLU2_00558	568884	570281	1	Putative niacin/nicotinamide transporter NaiP
563965	571937	7972	IslandPick	oprB	ORFLU2_00559	570407	571747	1	Porin B
573046	585877	12831	IslandPick	yesR_1	ORFLU2_00560	572118	573200	1	Unsaturated rhamnogalacturonyl hydrolase YesR
573046	585877	12831	IslandPick		ORFLU2_00561	573233	575716	1	hypothetical protein
573046	585877	12831	IslandPick	exuT_1	ORFLU2_00562	575753	577099	1	Hexuronate transporter
573046	585877	12831	IslandPick	exuR_1	ORFLU2_00563	577126	578166	-1	putative HTH-type transcriptional repressor ExuR
573046	585877	12831	IslandPick		ORFLU2_00564	578554	578850	-1	hypothetical protein
573046	585877	12831	IslandPick		ORFLU2_00565	579079	579447	-1	hypothetical protein
573046	585877	12831	IslandPick		ORFLU2_00566	579783	580475	-1	hypothetical protein
573046	585877	12831	IslandPick	atsA_1	ORFLU2_00567	580798	582366	1	Arylsulfatase
573046	585877	12831	IslandPick	chuR_1	ORFLU2_00568	582448	583743	1	Anaerobic sulfatase-maturating enzyme
573046	585877	12831	IslandPick	ravA_1	ORFLU2_00569	583740	584738	1	ATPase RavA
573046	585877	12831	IslandPick		ORFLU2_00570	584738	585640	1	hypothetical protein
573046	585877	12831	IslandPick		ORFLU2_00571	585641	586081	1	hypothetical protein
1823816	1844183	20367	IslandPick		ORFLU2_01736	1822856	1824211	1	hypothetical protein
1823816	1844183	20367	IslandPick		ORFLU2_01737	1824192	1829240	1	hypothetical protein
1823816	1844183	20367	IslandPick		ORFLU2_01738	1829525	1829884	-1	hypothetical protein
1823816	1844183	20367	IslandPick		ORFLU2_01739	1829884	1831884	-1	hypothetical protein
1823816	1844183	20367	IslandPick		ORFLU2_01740	1831874	1833508	-1	hypothetical protein
1823816	1844183	20367	IslandPick		ORFLU2_01741	1833505	1834590	-1	hypothetical protein
1823816	1844183	20367	IslandPick		ORFLU2_01742	1835669	1837858	1	hypothetical protein
1823816	1844183	20367	IslandPick		ORFLU2_01743	1837872	1838612	1	hypothetical protein
1823816	1844183	20367	IslandPick		ORFLU2_01744	1838609	1840288	1	hypothetical protein
1823816	1844183	20367	IslandPick	rapA_1	ORFLU2_01745	1840288	1843533	1	RNA polymerase-associated protein RapA
1823816	1844183	20367	IslandPick		ORFLU2_01746	1843696	1843965	1	hypothetical protein
1823816	1844183	20367	IslandPick		ORFLU2_01747	1844092	1844436	-1	hypothetical protein
2319288	2325519	6231	IslandPick		ORFLU2_02174	2318989	2319627	1	hypothetical protein
2319288	2325519	6231	IslandPick		ORFLU2_02175	2321122	2322657	1	hypothetical protein
2319288	2325519	6231	IslandPick	noc	ORFLU2_02176	2322658	2323530	1	Nucleoid occlusion protein
2319288	2325519	6231	IslandPick		ORFLU2_02177	2323539	2324411	1	hypothetical protein
2319288	2325519	6231	IslandPick		ORFLU2_02178	2324415	2326019	-1	hypothetical protein
2325983	2334892	8909	IslandPick		ORFLU2_02178	2324415	2326019	-1	hypothetical protein
2325983	2334892	8909	IslandPick		ORFLU2_02179	2326040	2326672	-1	hypothetical protein
2325983	2334892	8909	IslandPick		ORFLU2_02180	2326669	2327781	-1	hypothetical protein
2325983	2334892	8909	IslandPick		ORFLU2_02181	2327774	2329162	-1	hypothetical protein
2325983	2334892	8909	IslandPick		ORFLU2_02182	2329162	2329434	-1	hypothetical protein
2325983	2334892	8909	IslandPick		ORFLU2_02183	2330087	2331325	1	hypothetical protein
2325983	2334892	8909	IslandPick		ORFLU2_02184	2331315	2332001	1	hypothetical protein
2325983	2334892	8909	IslandPick	recF_2	ORFLU2_02185	2331964	2334300	1	DNA replication and repair protein RecF
2325983	2334892	8909	IslandPick		ORFLU2_02186	2334556	2335575	1	hypothetical protein
2437857	2458452	20595	IslandPick	cdiA_2	ORFLU2_02290	2438606	2441266	1	tRNA nuclease CdiA
2437857	2458452	20595	IslandPick	shlB_2	ORFLU2_02291	2441329	2442975	1	Hemolysin transporter protein ShlB
2437857	2458452	20595	IslandPick		ORFLU2_02292	2443193	2443297	1	hypothetical protein
2437857	2458452	20595	IslandPick	fabG_7	ORFLU2_02293	2443382	2444137	1	3-oxoacyl-[acyl-carrier-protein] reductase FabG
2437857	2458452	20595	IslandPick	fabZ_2	ORFLU2_02294	2444180	2444689	1	3-hydroxyacyl-[acyl-carrier-protein] dehydratase FabZ
2437857	2458452	20595	IslandPick	acpP_3	ORFLU2_02295	2444708	2444989	1	Acyl carrier protein
2437857	2458452	20595	IslandPick	gcvT_2	ORFLU2_02296	2445019	2446188	1	Aminomethyltransferase
2437857	2458452	20595	IslandPick	fabF_3	ORFLU2_02297	2446423	2448822	1	3-oxoacyl-[acyl-carrier-protein] synthase 2
2437857	2458452	20595	IslandPick		ORFLU2_02298	2448824	2450044	1	Putative inactive phenolphthiocerol synthesis polyketide synthase type I Pks15
2437857	2458452	20595	IslandPick		ORFLU2_02299	2450058	2451011	1	hypothetical protein
2437857	2458452	20595	IslandPick	lolD_1	ORFLU2_02300	2451020	2451727	1	Lipoprotein-releasing system ATP-binding protein LolD
2437857	2458452	20595	IslandPick		ORFLU2_02301	2451711	2452361	1	hypothetical protein
2437857	2458452	20595	IslandPick	ytrF	ORFLU2_02302	2452362	2453672	1	ABC transporter permease YtrF
2437857	2458452	20595	IslandPick		ORFLU2_02303	2453681	2454469	1	hypothetical protein
2437857	2458452	20595	IslandPick		ORFLU2_02304	2454466	2455854	1	hypothetical protein
2437857	2458452	20595	IslandPick	fenF	ORFLU2_02305	2455868	2456806	1	Malonyl CoA-acyl carrier protein transacylase
2437857	2458452	20595	IslandPick		ORFLU2_02306	2456808	2457794	1	hypothetical protein
2437857	2458452	20595	IslandPick		ORFLU2_02307	2457840	2458166	-1	hypothetical protein
2437857	2458452	20595	IslandPick	yajR_2	ORFLU2_02308	2458430	2459797	-1	Inner membrane transport protein YajR
3053062	3058017	4955	IslandPick		ORFLU2_02860	3053701	3053916	1	hypothetical protein
3053062	3058017	4955	IslandPick		ORFLU2_02861	3053919	3054473	1	hypothetical protein
3053062	3058017	4955	IslandPick	dnaT_2	ORFLU2_02862	3054518	3055537	1	Primosomal protein 1
3053062	3058017	4955	IslandPick		ORFLU2_02863	3055506	3055994	1	hypothetical protein
3053062	3058017	4955	IslandPick		ORFLU2_02864	3056008	3056307	1	hypothetical protein
3053062	3058017	4955	IslandPick		ORFLU2_02865	3056304	3056657	1	hypothetical protein
3053062	3058017	4955	IslandPick		ORFLU2_02866	3056658	3056843	1	hypothetical protein
3053062	3058017	4955	IslandPick		ORFLU2_02867	3056902	3057084	1	hypothetical protein
3053062	3058017	4955	IslandPick		ORFLU2_02868	3057338	3057781	1	hypothetical protein
3058140	3065634	7494	IslandPick	dinI_2	ORFLU2_02869	3058117	3058350	1	DNA damage-inducible protein I
3058140	3065634	7494	IslandPick		ORFLU2_02870	3058395	3058652	1	hypothetical protein
3058140	3065634	7494	IslandPick	lexA_2	ORFLU2_02871	3058693	3059085	1	LexA repressor
3058140	3065634	7494	IslandPick		ORFLU2_02872	3059082	3059285	1	hypothetical protein
3058140	3065634	7494	IslandPick		ORFLU2_02873	3059285	3060316	1	hypothetical protein
3058140	3065634	7494	IslandPick		ORFLU2_02874	3060330	3060932	1	hypothetical protein
3058140	3065634	7494	IslandPick		ORFLU2_02875	3062010	3062321	1	hypothetical protein
3058140	3065634	7494	IslandPick		ORFLU2_02876	3062318	3062860	1	hypothetical protein
3058140	3065634	7494	IslandPick		ORFLU2_02877	3062857	3063204	1	hypothetical protein
3058140	3065634	7494	IslandPick		ORFLU2_02878	3063201	3063464	1	hypothetical protein
3058140	3065634	7494	IslandPick		ORFLU2_02879	3063409	3063612	1	hypothetical protein
3058140	3065634	7494	IslandPick		ORFLU2_02880	3064360	3064482	-1	hypothetical protein
3058140	3065634	7494	IslandPick		ORFLU2_02881	3064494	3064778	1	hypothetical protein
3058140	3065634	7494	IslandPick		ORFLU2_02882	3065092	3065451	1	hypothetical protein
3058140	3065634	7494	IslandPick		ORFLU2_02883	3065451	3065720	1	hypothetical protein
3065657	3083211	17554	IslandPick		ORFLU2_02883	3065451	3065720	1	hypothetical protein
3065657	3083211	17554	IslandPick		ORFLU2_02884	3065720	3065878	1	hypothetical protein
3065657	3083211	17554	IslandPick		ORFLU2_02885	3066262	3066504	1	hypothetical protein
3065657	3083211	17554	IslandPick		ORFLU2_02886	3066539	3067453	1	hypothetical protein
3065657	3083211	17554	IslandPick		ORFLU2_02887	3067626	3067817	1	hypothetical protein
3065657	3083211	17554	IslandPick		ORFLU2_02888	3067756	3068037	1	hypothetical protein
3065657	3083211	17554	IslandPick		ORFLU2_02889	3068039	3068749	1	hypothetical protein
3065657	3083211	17554	IslandPick		ORFLU2_02890	3069260	3069859	1	hypothetical protein
3065657	3083211	17554	IslandPick		ORFLU2_02891	3069932	3070564	-1	hypothetical protein
3065657	3083211	17554	IslandPick		ORFLU2_02892	3070727	3073216	1	hypothetical protein
3065657	3083211	17554	IslandPick		ORFLU2_02893	3073197	3075839	1	hypothetical protein
3065657	3083211	17554	IslandPick		ORFLU2_02894	3076283	3076948	1	hypothetical protein
3065657	3083211	17554	IslandPick		ORFLU2_02895	3076957	3078093	1	hypothetical protein
3065657	3083211	17554	IslandPick		ORFLU2_02896	3079105	3080382	-1	hypothetical protein
3065657	3083211	17554	IslandPick		ORFLU2_02897	3080446	3082443	-1	Glycine betaine transporter
3065657	3083211	17554	IslandPick	dmlR_9	ORFLU2_02898	3083196	3084128	-1	HTH-type transcriptional regulator DmlR
3484581	3489471	4890	IslandPick		ORFLU2_03285	3484852	3485436	1	putative HTH-type transcriptional regulator
3484581	3489471	4890	IslandPick	yjaB_2	ORFLU2_03286	3485456	3485899	-1	putative N-acetyltransferase YjaB
3484581	3489471	4890	IslandPick	astD_1	ORFLU2_03287	3486268	3487869	-1	N-succinylglutamate 5-semialdehyde dehydrogenase
3484581	3489471	4890	IslandPick	virS	ORFLU2_03288	3488121	3489155	1	HTH-type transcriptional regulator VirS
3484581	3489471	4890	IslandPick	fdhF_3	ORFLU2_03289	3489372	3491522	-1	Formate dehydrogenase H
3529021	3533644	4623	IslandPick	glpR_2	ORFLU2_03324	3528396	3529166	1	Glycerol-3-phosphate regulon repressor
3529021	3533644	4623	IslandPick	pucD	ORFLU2_03325	3529456	3532671	1	putative xanthine dehydrogenase subunit D
3529021	3533644	4623	IslandPick	ndhS	ORFLU2_03326	3532715	3533173	1	Nicotinate dehydrogenase small FeS subunit
3529021	3533644	4623	IslandPick		ORFLU2_03327	3533099	3533587	-1	hypothetical protein
3529021	3533644	4623	IslandPick	fdhF_4	ORFLU2_03328	3533627	3535306	-1	Formate dehydrogenase H
3789440	3794695	5255	IslandPick	yjhB_3	ORFLU2_03585	3788233	3789543	1	Putative metabolite transport protein YjhB
3789440	3794695	5255	IslandPick		ORFLU2_03586	3789598	3790128	-1	hypothetical protein
3789440	3794695	5255	IslandPick		ORFLU2_03587	3790533	3791030	-1	hypothetical protein
3789440	3794695	5255	IslandPick	tmoT	ORFLU2_03588	3791126	3791743	-1	Response regulator protein TmoT
3789440	3794695	5255	IslandPick	todS	ORFLU2_03589	3791743	3793062	-1	Sensor histidine kinase TodS
3789440	3794695	5255	IslandPick		ORFLU2_03590	3793059	3793658	-1	hypothetical protein
3789440	3794695	5255	IslandPick		ORFLU2_03591	3793823	3794167	-1	hypothetical protein
4171608	4188588	16980	IslandPick	yedK_3	ORFLU2_03949	4171448	4171861	1	Putative SOS response-associated peptidase YedK
4171608	4188588	16980	IslandPick	cspB	ORFLU2_03950	4173184	4173402	-1	Cold shock-like protein CspB
4171608	4188588	16980	IslandPick	chbP	ORFLU2_03951	4174297	4182879	1	N,N'-diacetylchitobiose phosphorylase
4171608	4188588	16980	IslandPick		ORFLU2_03952	4182899	4183186	-1	hypothetical protein
4171608	4188588	16980	IslandPick		ORFLU2_03953	4183541	4183813	1	hypothetical protein
4171608	4188588	16980	IslandPick	lpxP_1	ORFLU2_03954	4184014	4184922	1	Lipid A biosynthesis palmitoleoyltransferase
4171608	4188588	16980	IslandPick		ORFLU2_03955	4185253	4185360	1	hypothetical protein
4171608	4188588	16980	IslandPick		ORFLU2_03956	4185490	4185675	-1	hypothetical protein
4171608	4188588	16980	IslandPick		ORFLU2_03957	4186077	4186829	-1	hypothetical protein
4171608	4188588	16980	IslandPick		ORFLU2_03958	4186826	4189117	-1	hypothetical protein

## Sheet: BAGEL4-Microcin V (Colicin V)
region_name	region_size	orf	gene_name	gene_start	gene_end	gene_strand	real_start	real_end	real_strand	gene_color	function	motifs	annotation	protein	dna
LU2_1.0.AOI_01	20309	orf00001	orf00001	198	1325	-	4069158	4070285	+	#8fbcb9	S-(hydroxymethyl)glutathione dehydrogenase		Species=cellular<br>match=80.22%|Evalue=0.0<br>UniRef:<a href=http://www.uniprot.org/uniprot/P73138>P73138</a>	MDSMKSRAAVAFGPGQPLKIVEIDVAPPKKGEVLVKITHTGVCHTDAFTLSGDDPEGVFPAVLGHEGGGIVVEVGEGVTSLKPGDHVIPLYTAECGECKFCKSGKTNLCQAVRATQGKGLMPDGTTRFSYNGEPIYHYMGTSTFSEYTVCAEISLAKVNPQAPLEKVCLLGCGVTTGIGAVHNTAKVKEGDSVAVFGLGGIGLAVIQGAVQAKAGRILAVDTNPDKFTLAREMGATDFINPNDYDKPIQDVIVELTDGGVDFSFECIGNVNVMRAALECCHKGWGESVIIGVAGAGQEIKTRPFQLVTGRVWRGSAFGGVKGRSQLPGMVEDAMAGKIRLDPFITHRLPLDQINEAFDLMHEGKSIRTVIHFGDN	ATGGACAGTATGAAATCACGTGCAGCAGTTGCCTTTGGCCCCGGCCAGCCGTTAAAAATCGTGGAGATTGACGTCGCGCCGCCAAAGAAAGGCGAAGTCCTGGTCAAAATCACCCACACCGGTGTTTGCCACACCGATGCTTTTACTCTCTCTGGCGACGACCCGGAAGGCGTGTTCCCGGCGGTTTTGGGCCATGAAGGCGGCGGTATCGTCGTTGAAGTCGGCGAGGGCGTGACCAGCCTGAAACCTGGCGATCACGTTATTCCGCTGTATACCGCCGAGTGCGGCGAATGTAAATTCTGCAAGTCTGGCAAAACTAACCTCTGCCAGGCGGTCCGCGCCACCCAAGGGAAAGGTCTGATGCCGGATGGCACTACGCGATTCTCCTATAACGGCGAG…
LU2_1.0.AOI_01	20309	orf00002	orf00002	1340	1615	-	4068868	4069143	+	#8fbcb9	Uncharacterized protein in bioA 5'region		Species=Serratia<br>match=51.65%|Evalue=5e-28<br>UniRef:<a href=http://www.uniprot.org/uniprot/P55757>P55757</a>	VPHSPEDKKRALSRVRRIRGQVEALERALESGEPCMTILQQIASIRGAANGLMGELVEMHLQDELVSGDTTPDQRAARMAEVGHLLRSYLK	GTGCCACATTCACCAGAAGACAAGAAGCGTGCGCTTAGCCGCGTACGCCGTATTCGCGGGCAGGTTGAAGCGCTGGAACGTGCGCTGGAGTCCGGCGAACCCTGCATGACTATCCTGCAACAGATTGCCTCCATTCGCGGCGCCGCCAACGGTTTGATGGGCGAGCTGGTGGAGATGCATCTGCAGGATGAACTGGTTAGCGGCGATACCACCCCGGACCAACGCGCCGCCCGCATGGCGGAAGTCGGTCACCTGCTACGATCCTATTTAAAG
LU2_1.0.AOI_01	20309	orf00004	orf00004	1720	2196	-	4068287	4068763	+	#d5dce8				VMRVRRAVPDEAPALWNIRNQAIRHGCRQSYGAEVIHAWTPEQMPEGYRHAVADNPFYIVENRLGQPVATGYLDIESLSVEAIFTLPEWGGQGCADLIMRAVIAEARRRGLETITLEATPNAAGFYLRHGFVSQGEKSHYSKMANAELRCIAMSLTLD	GTGATGAGAGTGAGACGCGCGGTACCTGATGAAGCCCCTGCGTTGTGGAATATCCGTAATCAGGCGATTCGCCATGGCTGTCGTCAAAGCTATGGCGCTGAAGTGATTCACGCCTGGACGCCGGAACAGATGCCCGAAGGGTATCGTCACGCCGTTGCCGATAATCCGTTTTATATCGTGGAAAATAGGCTGGGCCAACCCGTCGCTACCGGCTATCTCGATATTGAGTCCTTAAGCGTGGAAGCGATCTTTACGCTGCCGGAGTGGGGCGGGCAGGGATGCGCGGATTTGATCATGAGGGCGGTTATTGCCGAAGCTCGCCGACGGGGGCTCGAAACGATTACGCTTGAGGCGACCCCCAATGCGGCGGGCTTTTATCTACGCCATGGCTTTGTTTCA…
LU2_1.0.AOI_01	20309	orf00006	orf00006	2213	3595	-	4066888	4068270	+	#8fbcb9	Putative tartrate transporter		Species=Rhizobium/Agrobacterium<br>match=42.50%|Evalue=1e-110<br>UniRef:<a href=http://www.uniprot.org/uniprot/P70786>P70786</a>	MTDNIPAASPPVADVGGAERLSPREQVVINKLFRRLIPFLFLLFIFSFLDRINIGFAGLTMSQDLGLSSTMFGLATTLFYAMYVIFGIPSNIMLGIVGARRWIASIMVVWGIASTATMFATGPNSLYLLRMLVGIAEAGFLPGLLLYLTYWFPAYYRARANALFMIAMPVTMALGSLVSGYILSMDGMLALKGWQWLFLLEGFPSVLLGAVVWFYLDDSPQKAKWLTDEDKRCLSEMMEKDKLRLVQPNGSASLSALQQGKGSLWRDVFTPVVLMYTLAYFFLCNTLSALSVWTPLILKSFNQGSSNIAIGLLSAVPHICTIVAMIWWSKRSDRLQERKLHTLLPYLFAAAGWMLAAHGSNSIMQLLGVIMASAGAYAAMVIFWTTPDQSISLRSRAIG…	ATGACCGATAATATACCGGCCGCTTCTCCCCCTGTCGCCGATGTGGGGGGCGCTGAACGCCTGAGCCCGCGCGAGCAGGTGGTGATCAATAAATTGTTCCGCCGCTTAATTCCTTTTCTGTTTCTGCTTTTTATCTTTTCGTTTCTTGACCGTATCAATATCGGCTTTGCCGGGCTCACCATGAGCCAGGATTTGGGGCTGAGTAGCACTATGTTCGGCCTCGCGACGACGTTGTTCTACGCGATGTACGTCATCTTTGGTATTCCCAGTAACATCATGCTGGGGATCGTTGGCGCGCGCCGCTGGATTGCGAGCATTATGGTGGTGTGGGGAATCGCATCGACAGCGACCATGTTCGCGACTGGGCCAAACAGCCTGTATCTGCTGCGCATGCTGGTG…
LU2_1.0.AOI_01	20309	orf00011	orf00011	3880	4407	-	4066076	4066603	+	#8fbcb9	Cytochrome b561		Species=Bacteria<br>match=80.00%|Evalue=3e-77<br>UniRef:<a href=http://www.uniprot.org/uniprot/P0ABE5>P0ABE5</a>	MRDKYSGLQIGIHWLVFLLVVVAYAAMELRGFFPRSDRPVINMIHVSCGISIFVLMIARLLVRLKSPAPPIVPKPSPMMTGFAHLGHLVIYLLFIALPAIGMVMMYYRGNPWFAFGLTMPFAAQSNFALVDSLKGLHGLLANIGYFVIGLHALAALLHHYLWKDNTLLRMMPRKR	ATGCGCGATAAATATTCTGGCCTGCAGATAGGAATACACTGGCTGGTCTTTTTACTGGTTGTCGTCGCCTACGCGGCGATGGAACTGCGCGGCTTCTTTCCGCGCAGCGACCGTCCGGTGATAAACATGATCCACGTCTCCTGCGGTATTTCCATTTTTGTCCTGATGATCGCACGCCTGCTGGTGCGCCTGAAGTCTCCGGCGCCGCCGATTGTTCCTAAACCCTCGCCGATGATGACCGGTTTCGCCCATCTTGGCCATCTGGTGATCTATCTGTTGTTTATCGCGCTACCGGCGATTGGCATGGTAATGATGTATTACCGCGGTAACCCGTGGTTTGCTTTCGGCCTGACGATGCCCTTTGCGGCGCAAAGCAACTTCGCTTTGGTCGACAGCCTT…
LU2_1.0.AOI_01	20309	orf00013	orf00013	4550	5452	-	4065031	4065933	+	#8fbcb9	Uncharacterized protein YbhP		Species=Bacteria<br>match=24.64%|Evalue=3e-09<br>UniRef:<a href=http://www.uniprot.org/uniprot/P0AAW3>P0AAW3</a>	MKKSIALTMVALACLAANVQAAEKLAGNEILAVQKGGVPDKVYTQHQPKLRIATYNIGKNEASDNVADFTALNSAIKKINADIIAVPEVDHKTQRSQKIDQLKTIADANNMHYAFGKALDFDGGEYGLGLLSKYKILHSQVVKLPSGNAEQRVALLAQVDVPGFDSAPIIMVTHLDWQKDPTMRTEQARYLLDLSIGDAASDFKDIASSIKILAGDFNSTREEQPVKEIGYFFNEVSKQGTDTRSWPAVNPAIDIDHIFTFKGQKWDVKKLEIPHNSPEFNWSAASDHLPVIAELQLTEQ	ATGAAAAAGAGCATTGCACTGACGATGGTGGCGCTGGCCTGCCTGGCGGCTAACGTCCAGGCAGCAGAGAAACTTGCTGGTAATGAAATACTTGCCGTACAGAAAGGCGGGGTGCCGGATAAAGTCTATACCCAACATCAGCCGAAATTACGTATAGCAACCTATAATATCGGCAAGAATGAAGCGTCTGATAATGTGGCCGATTTTACGGCACTTAATTCAGCGATTAAAAAAATTAACGCCGATATTATTGCCGTCCCGGAAGTCGATCACAAAACTCAGCGCAGCCAGAAAATCGATCAGCTTAAGACGATTGCCGATGCTAACAATATGCATTATGCCTTTGGTAAAGCGTTAGATTTCGACGGTGGCGAATACGGACTGGGGCTGCTGTCAAAA…
LU2_1.0.AOI_01	20309	orf00016	LanT	5721	7832	-	4062651	4064762	+	pink	Probable microcin-H47 secretion/processing ATP-binding protein mchF	PF00005;PF03412	Species=Escherichia coli | | T<br>match=73.28%|Evalue=0.0<br>UniRef:<a href=http://www.uniprot.org/uniprot/MCHF_ECOLX>MCHF_ECOLX</a>	MNRNHFISSIEEKLDLKFRRRVPVVHQTETSECGLACLAMICGHYGRNIDMIALRRQINLSARGASLASVQQTGIELGMESRALSLDLHELNALRMPCILHWNFNHFVVLVSVRKNRFVLHDPARGRRTVGSDEMSQCFTGVALEVWPGSTFVQETMKSRIGIRALISSVQGIRGVLSKIFCLSLIIEAIGLVMPVGTQLVMDHAIPANDRGLLMLICGVLMFFILGRTLVSVIRAWSSLAMESLINVQWQSGLFRHLLQLPLTYFERRKMGDIHSRFSSLDALRATFTTCVVGAMMDSIMVAGLLLMLILYGGKLTVFVLGFTAVYVFIRILTYSRYRQLSEEALIAGARAGSYFMETLYGIATVKMQGMAERRGSHWLNLKIDAINTGIRLSRLDMF…	ATGAACCGTAACCACTTCATATCATCCATCGAGGAGAAATTGGATCTGAAATTTCGGCGGCGAGTCCCGGTCGTTCATCAGACAGAAACGTCAGAATGTGGACTGGCCTGTCTGGCGATGATATGCGGACATTATGGTCGTAATATCGACATGATCGCCCTACGTCGCCAAATAAATCTGTCTGCCCGTGGAGCCTCGCTTGCCAGTGTTCAGCAAACCGGGATTGAGTTAGGGATGGAAAGCCGGGCATTGTCACTGGATCTCCATGAACTTAATGCTCTCAGAATGCCCTGTATCCTGCACTGGAATTTTAATCATTTCGTGGTGCTCGTTAGCGTACGTAAGAATCGGTTCGTGCTTCATGACCCTGCGAGGGGGCGAAGAACTGTCGGGAGTGAT…
LU2_1.0.AOI_01	20309	orf00017	HlyD	7822	9099	-	4061384	4062661	+	#ff3f3f	Microcin H47 secretion protein mchE	PF13437	Species=Escherichia coli | | T<br>match=68.40%|Evalue=0.0<br>UniRef:<a href=http://www.uniprot.org/uniprot/MCHE_ECOLX>MCHE_ECOLX</a>	MFRKEALENRDKTWCGKAVLLPGISSRLVIITSALFFVCFIVLISTGTYTRRISVQGEVTTWPRPVNVYSGVQGFVATQFVREGDPVKKGDPVYQIDVSKSTRRGVVNETQRQDIENQLKRIAEIITRLRESKETTLRMLEQQKIQYSASFERSAGIVRRAEEGIKLMKNNMDNYRRYQQQGLINKDQLTSLVALYYQQHNSLLSLSAQHEQNALQLTNLESQIQTQAAEFDNRVYQMELQRYELQKERINTDAGGDIIIRASSDGKIDSLSVTPGQMVSEGDSLLQIIPEKIQRYYLVLWVPNEAVPYISVGDRVNIRYEAFPAEKFGQFSAKVTLISRTPASYREMQTYTTAPINSTAGAAAYYKVVISPEKQAVSYAGKRLPLENGMKAQSTLFLE…	ATGTTTCGTAAGGAAGCGCTCGAAAACAGGGATAAAACATGGTGTGGCAAAGCAGTATTACTACCGGGAATCTCCTCTCGGCTGGTTATAATTACCAGCGCGCTTTTTTTCGTCTGCTTCATTGTTTTAATTAGCACCGGCACTTATACACGACGTATTAGCGTGCAAGGTGAAGTTACCACCTGGCCGAGACCGGTTAATGTCTATTCCGGTGTCCAGGGATTTGTCGCGACACAGTTCGTCCGGGAAGGGGACCCTGTAAAAAAGGGTGATCCTGTTTATCAAATTGATGTCAGTAAAAGTACACGTAGAGGCGTGGTCAATGAGACTCAACGACAGGATATCGAAAACCAATTGAAGCGCATCGCCGAGATTATCACTCGCCTTAGAGAGAGTAAG…
LU2_1.0.AOI_01	20309	orf00021	orf00021	9118	9816	-	4060667	4061365	+	#8fbcb9	Uncharacterized 24.3 kDa protein		Species=Bacteria<br>match=34.74%|Evalue=1e-10<br>UniRef:<a href=http://www.uniprot.org/uniprot/P13974>P13974</a>	MNVDGYNREYNIARNKAVTGCFAMFALFFGITCLPLFFEGSKDLMITGYLYPLLFGLEFLAIAPLYYLYFYKREGMGRGNFHFGIFIILFLCILLIQFLLPFVTAGYQTENWSASQMRLDRHVFWLNAIVMILLVPAYEEMVFRGCLFSVFKYWLGNNNYAAAVAVSVVFSACHLQYIDWRSFLILFLVSLMLVIGRIKTGGILMPIILHALMNAVVIGIQYVSFLQYSGEA	ATGAACGTTGACGGATATAACCGCGAGTACAATATTGCAAGAAACAAAGCCGTAACCGGCTGTTTTGCCATGTTTGCGCTATTTTTTGGCATCACATGTTTGCCGCTTTTTTTCGAGGGCAGCAAAGACCTTATGATAACGGGATATCTCTATCCACTACTTTTCGGACTAGAGTTCCTGGCAATTGCCCCCCTTTATTATCTCTATTTCTACAAACGCGAGGGTATGGGGAGAGGAAATTTTCATTTCGGCATTTTTATTATACTTTTCCTGTGTATTCTGTTGATCCAATTTCTGTTGCCTTTTGTCACTGCAGGCTATCAGACTGAAAACTGGTCAGCTTCTCAGATGCGACTGGATAGGCATGTATTCTGGCTAAATGCCATTGTGATGATTCTA…
LU2_1.0.AOI_01	20309	orf00025	70.1;Microcin_V_(Colicin_V)	9994	10311	-	4060172	4060489	+	#70c947	ggmotif; Bacteriocin_IIc; 70.1;Microcin_V_(Colicin_V)	<a href=http://pfam.xfam.org/family/></a>; <a href=http://pfam.xfam.org/family/PF10439>PF10439</a>;	NA; Bacteriocin class II with double-glycine leader peptide; Evalue=6e-33 match=61.54%;	MKELTNKQLGMVSGAGGDIGREIAQGIGAGAGTFVGGTPGAITGGIAGGQVYDWAATKTPDPAMSPSGLGGTLKQKPANLPSEAWNAAAGRECYWSPNNLNDICY	ATGAAAGAGCTGACAAATAAACAGTTGGGTATGGTCTCCGGTGCAGGGGGGGATATTGGGCGGGAAATTGCTCAGGGAATCGGCGCTGGGGCTGGCACATTTGTAGGCGGAACTCCTGGTGCCATAACCGGTGGGATCGCAGGGGGACAGGTTTATGACTGGGCTGCAACAAAAACACCGGACCCAGCGATGTCCCCATCTGGTCTGGGCGGAACGCTCAAACAAAAACCCGCTAACCTTCCATCCGAAGCGTGGAATGCAGCAGCAGGCAGAGAATGCTACTGGAGTCCGAATAACCTCAACGATATTTGTTAC
LU2_1.0.AOI_01	20309	orf00028	orf00028	10357	10515	-	4059968	4060126	+	#d5dce8				MRVFKDIILAGSILFSVLYSVFSLCDVLLMMQIFYWHPEHYCLCLLLDVYIF	ATGCGGGTGTTTAAAGATATTATCCTTGCCGGGAGCATTCTCTTTTCTGTCTTATATTCTGTTTTCTCGTTGTGCGATGTTTTGTTGATGATGCAGATATTTTATTGGCACCCAGAGCACTACTGTCTGTGTTTGCTATTGGATGTATATATTTTC
LU2_1.0.AOI_01	20309	orf00029	orf00029	10552	10695	+	4059788	4059931	-	#d5dce8				MPAGWNFGMIFKFLSYGLIIIPQAAIHFLFIPVLFLMQGYINMTRCQ	ATGCCAGCAGGATGGAATTTCGGCATGATTTTTAAATTTTTAAGTTATGGGTTGATAATTATTCCTCAGGCCGCAATCCATTTTCTATTCATCCCTGTATTATTCCTAATGCAAGGTTACATTAATATGACCAGATGTCAA
LU2_1.0.AOI_01	20309	orf00031	orf00031	10696	10947	+	4059536	4059787	-	#d5dce8				MIFILIINVVLNHRYSYQYNLDVAISFCAFSNFCYCDVDHIYHSTPHEIANNGRHSFCCAVAVRTLEPPPTRRYTSFAPSGSM	ATGATATTCATTCTCATTATCAATGTTGTGCTGAACCACCGCTATAGTTATCAATACAACCTCGATGTAGCTATATCCTTCTGCGCTTTTTCTAATTTCTGTTATTGTGATGTAGATCATATTTACCACTCAACGCCGCATGAAATAGCGAACAATGGTAGGCACTCTTTTTGTTGTGCTGTCGCGGTAAGAACATTGGAACCACCTCCGACCCGGCGTTATACTTCCTTCGCACCATCTGGCTCCATG
LU2_1.0.AOI_01	20309	orf00033	orf00033	11093	12091	+	4058392	4059390	-	#8fbcb9	Glyceraldehyde-3-phosphate dehydrogenase C n=497 RepID=G3P2_ECO57		Species='-'<br>match=86.14%|Evalue=0.0<br>UniRef:<a href=http://www.uniprot.org/uniprot/P58072>P58072</a>	MSKLGINGFGRIGRLVLRRLLEVNSPLEVVAINDLTSPKVLAYLLKHDSNYGPFPWSVDFTEDALIVNGKKITVYAEKEAQHIPWKAAGAEVIVECTGFYTSAEKSQAHLTAGAKKVLISAPAGEMKTIVYHVNDDTMSPDDTIISVASCTTNCLAPMAKVLNDAFGITVGTMTTIHAYTGTQSLVDGPRGKDLRASRAAAENIIPHTTGAAKAIGLVIPELSGKLKGHAQRVPTKSGSVTELVSVLAKKVTAEEVNQAMKNAAANNESFGYTEEEIVSSDIIGSHFGSIYDATQLEIMEAGGVQLVKTVAWYDNEYGFVTQLVRVLDKFAK	ATGAGCAAACTTGGGATTAATGGATTTGGTCGTATAGGACGTTTAGTACTTCGCCGCCTGTTAGAAGTAAATAGCCCGCTGGAGGTCGTGGCCATCAACGATCTCACCTCACCGAAAGTCTTAGCCTACCTGCTTAAACATGACTCTAACTACGGTCCTTTCCCATGGAGCGTTGATTTTACAGAAGATGCGCTGATCGTTAATGGTAAAAAAATCACCGTTTATGCGGAAAAAGAGGCTCAGCATATTCCGTGGAAAGCCGCAGGCGCTGAGGTGATTGTTGAATGTACCGGTTTCTATACGTCGGCGGAAAAATCGCAGGCGCACCTGACCGCCGGCGCGAAGAAAGTGCTGATTTCCGCCCCTGCCGGCGAGATGAAAACCATCGTTTATCACGTT…
LU2_1.0.AOI_01	20309	orf00034	orf00034	12133	12924	-	4057559	4058350	+	#8fbcb9	Protein YdcF		Species=cellular<br>match=56.15%|Evalue=2e-100<br>UniRef:<a href=http://www.uniprot.org/uniprot/P34209>P34209</a>	MTEHFPALSHDTLAAANLIGDWLAQDDLPQNAQPQIAVLAGNAMIPTIDAACRLAAQRQIPLLISGGIGHSTTFLYDAVQKHPHYQALQVEGRPESHILADIAEQFWQIPRDRIVVEDRSTNCGENAWFTRRLLEERGLDHSSGVVIQDPTMQRRTMATFARVWQEAPAQPQWWSYPGCSPRLENSAAGLRFSGDDSGLWPVGRYLALLLGELPRLLDNAQGYGPNGKGFITHVDFPHDVSAAWRCLREDTLLSEALNARTLG	ATGACAGAGCATTTCCCGGCGCTTTCACACGACACGTTAGCGGCGGCCAATCTCATCGGCGACTGGTTGGCGCAGGATGATTTGCCGCAGAATGCGCAGCCGCAGATTGCGGTGTTGGCCGGTAACGCGATGATCCCGACCATTGACGCCGCCTGTCGGCTCGCGGCTCAGAGGCAGATTCCACTATTGATAAGCGGCGGTATTGGTCATTCGACGACCTTTCTTTACGACGCCGTACAAAAGCATCCGCACTATCAGGCGCTGCAGGTAGAGGGGCGTCCGGAATCGCATATCCTGGCGGACATCGCCGAACAATTCTGGCAAATTCCGCGCGATCGCATTGTGGTGGAAGACCGTTCAACCAACTGCGGCGAAAACGCGTGGTTTACCCGCCGGTTA…
LU2_1.0.AOI_01	20309	orf00035	orf00035	13035	14471	-	4056012	4057448	+	#8fbcb9	D-serine/D-alanine/glycine transporter n=937 RepID=CYCA_ECOL6		Species='-'<br>match=52.14%|Evalue=3e-171<br>UniRef:<a href=http://www.uniprot.org/uniprot/A0A0H2VDI7>A0A0H2VDI7</a>	MTEHQREGQVHPATDGECPSQLKRGLGARHIQMIALGGAIGTGLFMGAGRNIAVAGTSILLIYLLVGFFTYMVMRAMGELLLTRLDYRSFADFVGDYLGPQASFYLGWTYWLSWVVTCIADVVVCGSYMQYWFPEMSAWMPALSTLGILFLFNLLSVKMFGEAEFWFALIKVITIIALILTGAWMIAIGWTSPDGVKASLGHLTDPTAFMPHGVTGFFAGFQIAIFSFTGIELLGTMTAETRDPERILPKAINALPLRIIIFYLLSMVVIIAVASWPGVSPDASPFVTLFAKAGLPAAAAVINFVALTSAMSSANSGVYSSTRMLYGLSVEKHAHWQFRILSRNTRIPVRSLLFSCFCMLSGTLLLFLVPNVMTLFTIVSTLAAIMVVFSWGMILVAYL…	ATGACTGAACATCAACGTGAGGGGCAGGTTCATCCTGCCACCGACGGGGAGTGCCCGTCGCAGCTCAAACGCGGCCTTGGCGCCCGGCACATTCAGATGATTGCGCTGGGCGGCGCTATCGGCACCGGACTGTTTATGGGGGCGGGCAGAAACATCGCCGTCGCCGGAACATCCATTCTGCTTATCTATCTACTGGTAGGTTTCTTTACCTATATGGTGATGCGGGCGATGGGGGAGCTGTTGCTGACCCGCCTGGATTACCGTTCGTTTGCGGATTTCGTCGGCGACTATCTTGGCCCGCAGGCCAGTTTCTATCTGGGCTGGACCTACTGGCTTAGCTGGGTGGTGACCTGTATCGCCGACGTGGTGGTATGCGGCAGCTATATGCAGTACTGGTTT…
LU2_1.0.AOI_01	20309	orf00036	orf00036	14482	15477	-	4055006	4056001	+	#8fbcb9	Succinylglutamate desuccinylase		Species=Photorhabdus<br>match=51.19%|Evalue=6e-98<br>UniRef:<a href=http://www.uniprot.org/uniprot/Q7N2H1>Q7N2H1</a>	MEQNVNDLLHCKLQTWTFPPTIEASWLGDGILQLLPKTSWRQATVLSAGVHGNETAPIEMLLQILQGLSLGEQPLTHALLVVFGNLPAIRAGRRYLHNDLNRLFGGRHLAAMPGNESRRAFELEMAVQAFFRSADAHGKVPRTHLDLHTAIRGSKYRQFALLPAHDGDYSADFYQLLQASGMDAIVRHTEPGGTFTHFTSEKFGAQSATLELGKVMPFGENDLRLFAATELAIGALIADGIMPPRSKAPVEYFVVQQSIIKSENGFTLNLDPKIENFTALPAGYEIARQAQKTWVVNADAPYILFPNAGVAAGQRAGLLLTATAPSLSMPA	ATGGAACAAAACGTCAACGATTTACTGCATTGTAAACTGCAGACATGGACCTTTCCGCCAACTATCGAAGCCAGTTGGTTAGGCGATGGCATTCTGCAACTGCTGCCAAAAACGTCATGGCGACAGGCGACGGTGCTTTCCGCCGGGGTGCACGGTAACGAAACCGCGCCGATTGAAATGTTGCTGCAGATCCTGCAGGGATTAAGCCTGGGCGAGCAGCCGCTGACCCACGCGCTGCTGGTGGTGTTCGGCAATCTGCCCGCCATTCGCGCCGGCCGTCGCTATCTGCATAACGATCTCAACCGGCTGTTTGGCGGCCGCCATCTGGCGGCGATGCCAGGTAACGAGTCGCGTCGCGCTTTTGAACTGGAGATGGCCGTACAGGCCTTCTTCCGTAGC…
LU2_1.0.AOI_01	20309	orf00038	orf00038	15488	16828	-	4053655	4054995	+	#8fbcb9	N-succinylarginine dihydrolase		Species=Photorhabdus<br>match=71.14%|Evalue=0.0<br>UniRef:<a href=http://www.uniprot.org/uniprot/Q7N2H0>Q7N2H0</a>	MSGFEANFDGLVGPTHHYAGLSVGNEASQNNRDGLSNPKKAALQGLYKMKTLADRGFVQGILPPQPRPNMTMLRSIGFQGSDEQVIQRAAKEAPQLLSAFSSASSMWTANAATVSPSADSADGKVHFTVANLNNKLHRMQEAPITSAILRATFADERYFAHHAALPQHGDLGDEGAANHNRFCGDYDRQGVQFFVYGKRASGGIAPAKYPARQTLEASEAVARLHQLDPQYTVFAQQSPQAIDHGVFHNDVIAVSNRHVLFHHQHAFLQQREVLATLKESNARLNIPFTSVEVPDEQVSLDDAVASYLFNSQLLSKADGKMLIVVPEECRQRENVWRYLSALAADSASPIDEVAAFDLRESMRNGGGPACLRLRVVLNDAERAAVNTHSLMNDERYQQL…	ATGTCTGGATTTGAAGCGAATTTTGACGGCCTGGTGGGGCCAACGCACCACTACGCCGGGTTGTCGGTAGGCAACGAAGCGTCACAAAACAACCGTGACGGTTTATCTAACCCGAAGAAGGCGGCGCTGCAAGGGCTTTATAAGATGAAGACCCTGGCCGATCGTGGCTTTGTACAGGGCATTCTGCCGCCGCAGCCGCGGCCAAATATGACGATGCTGCGCAGCATTGGTTTTCAGGGCAGCGATGAGCAGGTGATCCAGCGTGCGGCCAAAGAGGCCCCGCAGTTATTATCGGCTTTTAGCTCCGCTTCCTCGATGTGGACCGCCAACGCCGCTACCGTGTCGCCGTCGGCCGATAGCGCTGATGGAAAAGTGCATTTTACGGTGGCGAACCTCAAC…
LU2_1.0.AOI_01	20309	orf00041	orf00041	16851	18317	-	4052166	4053632	+	#8fbcb9	N-succinylglutamate 5-semialdehyde dehydrogenase		Species=Photorhabdus<br>match=70.14%|Evalue=0.0<br>UniRef:<a href=http://www.uniprot.org/uniprot/Q7N2G9>Q7N2G9</a>	MAVNAQFIAGKWQQGAGAPLTKLAPEDQSILWQASSAGAADVQAACTAAREAFYGWSHRPLSERIAVVQRFAALLEENKEALATLISRETSKPLWETRTEVQAMIGKAGISIDAYAERTGYRESAMPDGKALLRHKPHGVMAVFGPYNFPGHLPNGHIIPALIAGNTVVFKPSELTPATAELTVQLWQQAGIPDGVLNLVQGAKDTGQALLENRDIDGVLFTGSAAAGFHFHRYLGGQPEKMLALEMGGNNSLIVADVVDRVAALNVIIQSAFISAGQRCTCARRLLVPRGQQGDALLEQLIAASRQIRAGKWDAEPQPFMGGVISQTAAQGMLAAQSKLEALGGKVLLRMSQPDPRSTVLTPGIIDVTGIAVPDEEYFGPLLTVIRYDQFDEAIAIAN…	ATGGCGGTAAACGCACAGTTCATAGCAGGTAAGTGGCAGCAGGGCGCAGGCGCGCCGTTAACCAAGCTGGCGCCGGAAGACCAGTCTATTTTATGGCAGGCGAGCAGCGCCGGCGCGGCCGACGTGCAGGCCGCCTGTACTGCCGCGCGCGAGGCGTTTTATGGCTGGTCGCATCGCCCATTAAGCGAACGCATTGCCGTGGTTCAGCGTTTCGCGGCGCTGCTGGAAGAGAATAAAGAGGCGCTGGCGACGTTAATTTCCCGTGAAACCAGCAAGCCGCTGTGGGAAACCCGCACCGAAGTACAAGCGATGATCGGCAAAGCCGGGATTTCCATTGATGCCTACGCCGAACGTACCGGTTATCGCGAGTCCGCTATGCCGGACGGCAAAGCGCTGCTG…
LU2_1.0.AOI_01	20309	orf00042	orf00042	18308	19333	-	4051150	4052175	+	#8fbcb9	Arginine N-succinyltransferase		Species=Photorhabdus<br>match=60.64%|Evalue=4e-145<br>UniRef:<a href=http://www.uniprot.org/uniprot/Q7N2G8>Q7N2G8</a>	MMLFRPVRENDLDDIVRLASRAGVGMTSLPNDAVRLAARIKRSVETFAGKLTRGEQGFLFVLEDTELSRVVGVSAIEVAVGLDEPFYNFRIQKTVRASKELGVYKHQELLNLSYDHTGHSELCTLFLDPEYQKNRNGLLLSKARFVFIAAFREWFSPHLFAELRGRSDEQGNSPFWDALGHHFFDIPFADADRLTGTGMKTFIAELMPAYPIYISLLPDDAREVIGQVHANTAPARAILEKEGFSWRGSVDIFDAGPVLEAETDNIRAIRESYSLPALQLMTPQATPTIVANGQFDNFRAVLIAQETPGALDQQALDALQVNATDRVHAVTLNPEENRSWR	ATGATGTTATTTCGTCCCGTACGGGAAAACGACCTCGATGATATTGTCCGCCTGGCCTCCCGGGCGGGCGTGGGAATGACTTCGCTGCCGAATGATGCCGTGCGCCTCGCCGCACGGATCAAACGCAGCGTGGAGACCTTTGCCGGCAAGCTGACGCGCGGCGAACAGGGGTTTCTGTTTGTTCTGGAAGATACCGAACTGAGCCGGGTTGTCGGCGTCAGCGCCATTGAGGTCGCGGTGGGGCTCGACGAACCGTTCTACAATTTTCGTATTCAGAAGACGGTACGGGCATCCAAAGAGCTTGGGGTTTACAAGCATCAGGAATTGCTCAATTTAAGCTACGACCATACCGGCCACAGCGAACTCTGTACCCTGTTTCTTGACCCGGAGTACCAGAAG…
LU2_1.0.AOI_01	20309	orf00043	orf00043	19349	20308	-	4050175	4051134	+	#8fbcb9	Succinylornithine transaminase		Species=Photorhabdus<br>match=73.98%|Evalue=7e-169<br>UniRef:<a href=http://www.uniprot.org/uniprot/Q7N2G7>Q7N2G7</a>	VLQLAKTLVESTFADKIFFCNSGAEANEAALKLARKYAHDKFGADKSEIIAFKNSFHGRTLFTVTVGGQPKYSSDYAPLPQDITHLPYNDIDAVKAAFSSRTCAVIVEPIIGEGGVMPADPQFLQVLRELCDKHEATLIFDEVQTGAGRTGQLYAYQHYNVVPDILTSAKGLGGGFPIGAMLAKEAWAQVFQPGTHGTTFGGNPLAATVANSVLAQIDSALLAGVGERHTLIVDKLNALNAKYDLFSAVRGMGLLIGAELASHLRGKAKALTNLAAEEGLIALIAGPDVLRFAPALNIPLADIDEAFVRLERAVARLTS	GTGCTGCAGCTGGCGAAAACCCTTGTGGAGTCGACCTTCGCCGATAAAATTTTCTTCTGTAACTCCGGCGCAGAAGCCAATGAAGCCGCGCTGAAGCTGGCGCGCAAGTATGCGCACGATAAATTCGGCGCCGATAAGAGCGAAATTATCGCCTTCAAAAACTCTTTCCATGGCCGCACTCTGTTTACCGTCACCGTGGGAGGACAGCCGAAGTATTCCAGCGACTATGCGCCATTACCGCAGGACATCACCCATCTGCCGTATAACGACATCGACGCGGTGAAAGCGGCGTTCTCTTCCCGCACCTGCGCGGTCATCGTCGAGCCGATTATCGGCGAAGGTGGCGTCATGCCGGCGGATCCGCAATTCCTGCAGGTGCTGCGCGAGCTGTGCGATAAG…
LU2_1.0.AOI_01	20309	sORF_1	sORF_1	3610	3735	+	4066748	4066873	-	#d5dce8		RBS=TCATGTCAGGTTTTCCTT<br>		LLIGIEKAGVLANDAADTAERAWVSFRRPPGWIQSTALRFL	TTGCTCATCGGTATTGAAAAAGCAGGCGTTTTAGCCAATGACGCTGCGGATACCGCTGAACGTGCCTGGGTGTCGTTTCGACGGCCTCCCGGCTGGATTCAATCCACCGCACTGAGATTCTTATAG
LU2_1.0.AOI_01	20309	sORF_2	sORF_2	5434	5529	+	4064954	4065049	-	#d5dce8		RBS=CACCATCGTCA<br>		VQCSFSLVCYSPCLSILILRVPSEDIDYRDV	GTGCAATGCTCTTTTTCATTGGTATGCTATTCCCCTTGTTTAAGTATTCTTATATTAAGGGTACCGAGTGAAGACATTGATTATCGTGATGTATAG
LU2_1.0.AOI_01	20309	sORF_3	sORF_3	5572	5709	+	4064774	4064911	-	#d5dce8		RBS=TTAAGTATCCCGAAAGAT<br>		LRLSTKRVGIRSHSLWITHCRPCHSCHSALCSLFNRIANQMAAVD	TTGAGGTTATCCACAAAACGAGTCGGTATCAGATCGCATAGTTTGTGGATAACTCACTGCAGGCCCTGCCACTCCTGCCATTCCGCTTTGTGTTCATTATTCAACCGCATCGCAAACCAAATGGCCGCAGTGGATTAG
LU2_1.0.AOI_01	20309	sORF_4	sORF_4	10292	10387	-	4060096	4060191	+	#d5dce8		RBS=<br>		VFAIGCIYFLSNAYFWLLNYIRNMKDERADK	GTGTTTGCTATTGGATGTATATATTTTCTGAGCAATGCTTATTTTTGGCTGTTGAATTACATAAGGAATATGAAAGATGAAAGAGCTGACAAATAA
LU2_1.0.AOI_01	20309	sORF_5	sORF_5	4474	4578	-	4065905	4066009	+	#d5dce8		RBS=CA<br>		LLNCNSPSSNIAQGSLQKSPDAIQFALTQFFKPR	TTGCTGAACTGCAACTCACCGAGCAGTAACATTGCCCAGGGCTCTTTGCAAAAGAGCCCTGATGCTATTCAATTCGCGCTAACGCAGTTTTTTAAGCCTCGGTAA
LU2_1.0.AOI_01	20309	sORF_6	sORF_6	3614	3721	-	4066762	4066869	+	#d5dce8		RBS=GGTTCTATAAGAATCTCA<br>		VRWIESSREAVETTPRHVQRYPQRHWLKRLLFQYR	GTGCGGTGGATTGAATCCAGCCGGGAGGCCGTCGAAACGACACCCAGGCACGTTCAGCGGTATCCGCAGCGTCATTGGCTAAAACGCCTGCTTTTTCAATACCGATGA

[truncated: 9 more sheets: BAGEL4-Microcin V fastaproteins, BAGEL4-Bottromycin, BAGEL4-Bottromycin fastaprotein, CRISPRFinder, PHASTER, OrthoANI, RAST LU2, RAST 130Z, RAST MBEL55E]
